# Supplementary material for: The coral symbiont Candidatus Aquarickettsia is variably abundant in threatened Caribbean acroporids and transmitted horizontally
Source: ISME J. 2021 Aug 6;16(2):400–11. doi: 10.1038/s41396-021-01077-8 (PMC8776821; doi:10.1038/s41396-021-01077-8)
Supplement: Supplementary file 1 — Supplementary Tables [file 41396_2021_1077_MOESM1_ESM.xlsx]

## Sheet: Table S1
Sample Name	Run	Collection Date	Location	Isolation Source	Organism	Reads	Aquarickettsia rohweri	Acropera digitifera	Symbiodinium fitti	Assembled A. rohweri bp	checkm complete	checkm contamin
Acerv FL 14120	SRR7235995	2016-03-01	USA: Florida	Florida (provided by the Coral Restoration Foundation)	Acropora cervicornis	313430376	1219071	226641504	15416567	1249324	100	0
Sample 13708	SRR12363324	2010-10-28	Virgin Islands	Virgin Islands (provided by Nicole Fogarty\, Nova Southeastern University)	Acropora cervicornis	76938964	188378	68058917	17804138	1287559	98.9011	0
Acerv BE 8867	SRR7236027	2012-09-13	Belize	Belize (provided by Iliana Baums\, Pennsylvania State University)	Acropora cervicornis	23936434	165191	17328676	6862802	1276482	100	0
Aprol BE 13778	SRR7236035	2015-11-05	Belize	Belize (provided by Iliana Baums\, Pennsylvania State University)	Acropora prolifera	29184928	132734	23833909	5619154	1288721	100	0
Acerv BE 13797	SRR7236034	2015-11-07	Belize	Belize (provided by Iliana Baums\, Pennsylvania State University)	Acropora cervicornis	22109796	119630	14450962	5774660	1279980	100	0
Acerv BE 13827	SRR7236033	2015-11-08	Belize	Belize (provided by Iliana Baums\, Pennsylvania State University)	Acropora cervicornis	33640878	93022	23989310	6930276	1292622	100	0
Acerv VI 13738	SRR7236021	2015-10-30	Virgin Islands	Virgin Islands (provided by Iliana Baums\, Pennsylvania State University)	Acropora cervicornis	29692520	76967	20630362	6845175	1272298	98.9011	0
Acerv FL 4923	SRR7235994	2011-11-22	USA: Florida	Florida (provided by the Ken Nedimeyer\, Coral Restoration Foundation)	Acropora cervicornis	27322326	58983	19830544	5597835	1212789	97.619	0.0999001
Aprol FL 1303	SRR7236005	2003-07-29	USA: Florida	Florida (provided by Iliana Baums\, Pennsylvania State University)	Acropora prolifera	30510082	56835	23853762	6517926	1225264	97.8022	1.31535
Acerv BE 13792	SRR7236031	2015-11-07	Belize	Belize (provided by Iliana Baums\, Pennsylvania State University)	Acropora cervicornis	23083652	55571	17275805	3937449	1264459	96.7033	0.28305
Sample 13843	SRR12363327	2015-11-08	Belize	Belize (provided by Iliana Baums\, Pennsylvania State University)	Acropora prolifera	72444302	48104	63172689	14938550	1207064	84.3157	0.749251
Acerv VI 13714	SRR7235998	2015-10-29	Virgin Islands	Virgin Islands (provided by Iliana Baums\, Pennsylvania State University)	Acropora cervicornis	32020568	43992	24018628	5744837	1258108	96.0539	1.52788
Acerv BE 13786	SRR7236032	2015-11-06	Belize	Belize (provided by Iliana Baums\, Pennsylvania State University)	Acropora cervicornis	25319024	43697	18206910	5322020	1245924	91.2088	1.94805
Aprol FL 1302	SRR7236024	2003-07-29	USA: Florida	Florida (provided by Iliana Baums\, Pennsylvania State University)	Acropora prolifera	24423640	36008	20142559	4821315	701544	47.90	3.76
Acerv BE 13837	SRR7236028	2015-11-08	Belize	Belize (provided by Iliana Baums\, Pennsylvania State University)	Acropora cervicornis	34678088	25786	26896325	4637874	1086694	83.82	4.7
Acerv VI 13758	SRR7236022	2015-10-31	Virgin Islands	Virgin Islands (provided by Iliana Baums\, Pennsylvania State University)	Acropora cervicornis	29589106	21272	22854625	4555467	974170	73.55	7.76
Apalm FL 1012	SRR7235983	2001-04-25	USA: Florida	Florida (provided by Iliana Baums\, Pennsylvania State University)	Acropora palmata	1563490526	20925	1.12071e+09	297371995	9567	0	0
Acerv VI 13696	SRR7235989	2015-10-27	Virgin Islands	Virgin Islands (provided by Iliana Baums\, Pennsylvania State University)	Acropora cervicornis	23477242	18218	16063128	5793106	908959	56.43	1.57
Acerv FL 4927	SRR7235993	2011-11-22	USA: Florida	Florida (provided by the Ken Nedimeyer\, Coral Restoration Foundation)	Acropora cervicornis	31420844	14885	23719595	5285985	683910	42.55	1.93
Acerv FL 4959	SRR7235991	2011-11-22	USA: Florida	Florida (provided by the Ken Nedimeyer\, Coral Restoration Foundation)	Acropora cervicornis	29246892	8971	22169144	4866257
Acerv FL 4960	SRR7235990	2011-11-22	USA: Florida	Florida (provided by the Ken Nedimeyer\, Coral Restoration Foundation)	Acropora cervicornis	20437688	7934	15217902	3743938
Acerv VI 13712	SRR7235999	2015-10-28	Virgin Islands	Virgin Islands (provided by Iliana Baums\, Pennsylvania State University)	Acropora cervicornis	35661984	5609	27780685	5049485
Apalm CU 3070	SRR7235981	2002-12-16	Curacao	Curacao (provided by Iliana Baums\, Pennsylvania State University)	Acropora palmata	25529202	4064	13166495	12101928
Sample 13736	SRR12363323	2010-10-30	Virgin Islands	Virgin Islands (provided by Nicole Fogarty\, Nova Southeastern University)	Acropora prolifera	76405072	2045	65590330	14607695
Sample 13704	SRR12363326	2010-10-15	Virgin Islands	Virgin Islands (provided by Nicole Fogarty\, Nova Southeastern University)	Acropora prolifera	56037970	1184	49249183	10970320
Sample 13833	SRR12363328	2015-11-08	Belize	Belize (provided by Iliana Baums\, Pennsylvania State University)	Acropora prolifera	78163758	1158	68285617	13486906
Aprol BA 1667	SRR7236023	2003-01-27	Bahamas	Bahamas (provided by Iliana Baums\, Pennsylvania State University)	Acropora prolifera	28780208	1153	23286417	6106653
Sample 13821	SRR12363334	2015-11-08	Belize	Belize (provided by Iliana Baums\, Pennsylvania State University)	Acropora prolifera	78674906	937	65834983	15187036
Acerv CU 13905	SRR7236037	2016-02-02	Curacao	Curacao (provided by Nicole Fogarty\, Nova Southeastern University)	Acropora cervicornis	29850308	934	21942961	5777456
Sample 13762	SRR12363333	2010-10-31	Virgin Islands	Virgin Islands (provided by Nicole Fogarty\, Nova Southeastern University)	Acropora prolifera	74800440	866	66621753	12121421
Sample 14472	SRR12363332	2017-03-06	Curacao	Curacao (provided by Nicole Fogarty\, Nova Southeastern University)	Acropora palmata	77910796	861	68957602	12031082
Sample 13782	SRR12363335	2015-11-05	Belize	Belize (provided by Iliana Baums\, Pennsylvania State University)	Acropora prolifera	82515890	860	71374229	14182326
Apalm FL 5524	SRR7236012	2005-08-01	USA: Florida	Florida (provided by Margaret Miller\, NOAA)	Acropora palmata	29159146	857	19819471	5774360
Acerv FL 4928	SRR7235992	2011-11-22	USA: Florida	Florida (provided by the Ken Nedimeyer\, Coral Restoration Foundation)	Acropora cervicornis	23058326	794	16094711	5410960
Apalm FL 2699	SRR7236011	2010-05-28	USA: Florida	Florida (provided by Margaret Miller\, NOAA)	Acropora palmata	26490666	791	19409710	5426897
Apalm FL 1037	SRR7235980	2002-07-02	USA: Florida	Florida (provided by Iliana Baums\, Pennsylvania State University)	Acropora palmata	21402346	715	15702901	4027312
Acerv CU 13901	SRR7236030	2016-02-02	Curacao	Curacao (provided by Nicole Fogarty\, Nova Southeastern University)	Acropora cervicornis	27478230	683	19839282	5552487
Sample 13706	SRR12363325	2010-10-28	Virgin Islands	Virgin Islands (provided by Nicole Fogarty\, Nova Southeastern University)	Acropora prolifera	71715594	662	64926567	9113342
Sample 13748	SRR12363322	2010-10-29	Virgin Islands	Virgin Islands (provided by Nicole Fogarty\, Nova Southeastern University)	Acropora prolifera	72444302	650	65001748	18711090
Apalm CU 13939	SRR7235982	2016-02-06	Curacao	Curacao (provided by Nicole Fogarty\, Nova Southeastern University)	Acropora palmata	32278460	636	21458720	8600737
Acerv CU 13925	SRR7235996	2016-02-05	Curacao	Curacao (provided by Nicole Fogarty\, Nova Southeastern University)	Acropora cervicornis	26857412	573	20229002	4880961
Aprol VI 13764	SRR7235997	2015-10-31	Virgin Islands	Virgin Islands (provided by Iliana Baums\, Pennsylvania State University)	Acropora prolifera	28265726	555	23674392	5171222
Sample 14468	SRR12363330	2017-03-06	Curacao	Curacao (provided by Nicole Fogarty\, Nova Southeastern University)	Acropora palmata	63355624	494	57442576	12440427
Sample 13823	SRR12363329	2015-11-08	Belize	Belize (provided by Iliana Baums\, Pennsylvania State University)	Acropora prolifera	60350822	476	54843508	9430836
Aprol BE 13799	SRR7236025	2015-11-05	Belize	Belize (provided by Iliana Baums\, Pennsylvania State University)	Acropora prolifera	27982962	360	24308614	4068195
Aprol BE 6791	SRR7236014	2005-05-01	Belize	Belize (provided by Iliana Baums\, Pennsylvania State University)	Acropora palmata	29278786	329	25624623	4053795
Apalm VI 13740	SRR7236007	2015-10-30	Virgin Islands	Virgin Islands (provided by Iliana Baums\, Pennsylvania State University)	Acropora palmata	28226938	328	22042415	3959766
Apalm BE 13801	SRR7236020	2015-11-07	Belize	Belize (provided by Iliana Baums\, Pennsylvania State University)	Acropora palmata	38444126	325	29436667	5823966
Apalm CU 13907	SRR7235986	2016-02-03	Curacao	Curacao (provided by Nicole Fogarty\, Nova Southeastern University)	Acropora palmata	25335712	323	19551568	4007123
Acerv CU 13903	SRR7236029	2016-02-02	Curacao	Curacao (provided by Nicole Fogarty\, Nova Southeastern University)	Acropora cervicornis	35754706	309	27563302	5832044
Acerv CU 13917	SRR7236036	2016-02-04	Curacao	Curacao (provided by Nicole Fogarty\, Nova Southeastern University)	Acropora cervicornis	33179724	306	25077235	6000421
Apalm VI 4062	SRR7236002	2002-09-23	Virgin Islands	Virgin Islands (provided by Iliana Baums\, Pennsylvania State University)	Acropora palmata	23444778	305	20727150	3316634
Apalm BE 5993	SRR7236016	missing	Belize	Belize (provided by Iliana Baums\, Pennsylvania State University)	Acropora palmata	22793410	282	20298580	2936824
Apalm VI 13744	SRR7236008	2015-10-29	Virgin Islands	Virgin Islands (provided by Iliana Baums\, Pennsylvania State University)	Acropora palmata	31097764	268	23693386	4837034
Apalm VI 13752	SRR7236010	2015-10-31	Virgin Islands	Virgin Islands (provided by Iliana Baums\, Pennsylvania State University)	Acropora palmata	22102324	268	16715987	3614562
Aprol BE 8939	SRR7236004	2012-09-13	Belize	Belize (provided by Iliana Baums\, Pennsylvania State University)	Acropora prolifera	27264038	250	24242535	3526124
Apalm CU 3071	SRR7235984	2002-12-16	Curacao	Curacao (provided by Iliana Baums\, Pennsylvania State University)	Acropora palmata	28543928	240	24354702	4968750
Apalm BE 13819	SRR7236015	2015-11-08	Belize	Belize (provided by Iliana Baums\, Pennsylvania State University)	Acropora palmata	26601006	236	20591838	3754256
Apalm CU 13933	SRR7235987	2016-02-05	Curacao	Curacao (provided by Nicole Fogarty\, Nova Southeastern University)	Acropora palmata	21641700	231	16584034	3362237
Apalm VI 13750	SRR7236009	2015-10-29	Virgin Islands	Virgin Islands (provided by Iliana Baums\, Pennsylvania State University)	Acropora palmata	23075516	224	17302021	3926551
Apalm CU 13919	SRR7235988	2016-02-04	Curacao	Curacao (provided by Nicole Fogarty\, Nova Southeastern University)	Acropora palmata	26744136	211	19563335	5024392
Apalm BE 13813	SRR7236017	2015-11-08	Belize	Belize (provided by Iliana Baums\, Pennsylvania State University)	Acropora palmata	31861518	211	24303965	5027614
Apalm FL 2655	SRR7235979	2010-06-03	USA: Florida	Florida (provided by Margaret Miller\, NOAA)	Acropora palmata	24381830	207	18778885	3802575
Aprol BE 6779	SRR7236013	2005-05-01	Belize	Belize (provided by Iliana Baums\, Pennsylvania State University)	Acropora palmata	23411486	199	20773914	3014897
Apalm VI 13702	SRR7236003	2015-10-27	Virgin Islands	Virgin Islands (provided by Iliana Baums\, Pennsylvania State University)	Acropora palmata	28200272	188	20518517	5653005
Apalm CU 13911	SRR7235985	2016-02-03	Curacao	Curacao (provided by Nicole Fogarty\, Nova Southeastern University)	Acropora palmata	23423254	177	16710149	4894317
Aprol VI 1835	SRR7235977	2010-06-04	Virgin Islands	Virgin Islands (provided by Nicole Fogarty\, Nova Southeastern University)	Acropora prolifera	31564430	146	28079714	3831297
Aprol BE 13807	SRR7236006	2015-11-07	Belize	Belize (provided by Iliana Baums\, Pennsylvania State University)	Acropora prolifera	24785264	138	20724127	4570095
Aprol VI 1834	SRR7235978	2010-06-04	Virgin Islands	Virgin Islands (provided by Nicole Fogarty\, Nova Southeastern University)	Acropora prolifera	25057236	130	21982448	3387148
Sample 14469	SRR12363331	2017-03-06	Curacao	Curacao (provided by Nicole Fogarty\, Nova Southeastern University)	Acropora palmata	75458430	113	69219919	15712019
Aprol CU 13913	SRR7236026	2016-02-04	Curacao	Curacao (provided by Iliana Baums\, Pennsylvania State University)	Acropora prolifera	27365704	108	24479208	3357591
Apalm BE 13784	SRR7236019	2015-11-05	Belize	Belize (provided by Iliana Baums\, Pennsylvania State University)	Acropora palmata	23815934	92	17114130	5081507
Apalm FL 6895	SRR7236001	2009-09-17	USA: Florida	Florida (provided by Margaret Miller\, NOAA)	Acropora palmata	30074552	59	22655160	4913846
Aprol VI 1837	SRR7236000	2010-06-04	Virgin Islands	Virgin Islands (provided by Nicole Fogarty\, Nova Southeastern University)	Acropora prolifera	27160206	54	24157710	3383763
Aprol VI 1839	SRR7236038	2010-06-04	Virgin Islands	Virgin Islands (provided by Nicole Fogarty\, Nova Southeastern University)	Acropora prolifera	25634390	43	22855948	3205896
Apalm BE 13815	SRR7236018	2015-11-05	Belize	Belize (provided by Iliana Baums\, Pennsylvania State University)	Acropora palmata	26555588	38	20976258	3499236

## Sheet: Table S2
Genome Name	NCBI Taxon ID	BioProject Accession	BioSample Accession	Assembly Accession	SRA Accession	GenBank Accessions	RefSeq Accessions	Contigs	Genome Length	GC Content	PATRIC CDS	RefSeq CDS	Host Name	Comments	Checkm Completeness	Checkm Contamination
Wolbachia pipientis wAlbB	1116230	PRJEA76855	SAMEA2272221	GCA_000242415.3		CAGB00000000	-	165	1180214	33.73	1099	1100		-	98.9	0
Wolbachia pipientis wBol1-b	1238452	PRJEB566	SAMEA2272394	GCA_000333775.1		CAOH00000000	-	144	1377933	33.9	1319		Common eggfly, Hypolimnas bolina	The endosymbiont Wolbachia pipientis causes diverse and sometimes dramatic phenotypes in its invertebrate hosts. We have sequenced the genome of the strain wBol1-b, found in the butterfly Hypolimnas bolina, which kills the male offspring of infected hosts during embyronic development and is closely related to the non-male-killing strain wPip from Culex pipiens. The results of this project will pr…	100	0
Wolbachia pipientis wMelPop	1317678	PRJNA196671	SAMN02296948	GCA_000475015.1	SRR1004280,SRR944622	AQQE00000000	-	80	1201350	35.1	1310	1111	Fruit fly, Drosophila melanogaster	The endosymbiotic bacterium Wolbachia pipientis typically has only mildly beneficial or mildy deleterious effects on its hosts. The strain wMelPop, however, over-replicates in its host, leading to pathogenesis and early host death. We have sequenced the genome of wMelPop and compared it to the genome of the closely related, non-pathogenic strain wMel.	99.4	0
Wolbachia pipientis wVitA strain wVitA	1379786	PRJNA213627	SAMN02263904	GCF_001983615.1		MUJM00000000		142	1211929	34.9	1418	1456	Jewel wasp, Nasonia vitripennis	Sequencing of the genome of Wolbachia pipientis, an intracellular bacterium that infects Nasonia vitripennis and causes cytoplasmic incompatibility.	100	0
Wolbachia pipientis wUni strain wUni	1379787	PRJNA213628	SAMN02263889	GCF_001983635.1		MUJL00000000		130	1049170	35.18	1256	1174	Wasp, Muscidifurax uniraptor	Sequencing of the parthenogenesis-inducing Wolbachia from the parasitoid wasp Muscidifurax uniraptor	97.1	6.7
Wolbachia pipientis strain wRec	955	PRJNA254527	SAMN02904630	GCA_000742435.1	SRR1508956	JQAM00000000	-	43	1126656	35.2	1227		Fruit fly, Drosophila recens	wRec, a Wolbachia pipientis strain inhabiting the mushroom-feeding fly Drosophila recens, was sequenced along with some of its insect host DNA. wRec is a multipotent strain of Wolbachia that can cause multiple phenotypes of reproductive manipulation depending on its host (cytoplasmic incompatibility or male killing). PCR screens have previously indicated that wRec lacks prophage WO, a dsDNA virus…	99.4	0
Rickettsia rickettsii str. Hino	1105100	PRJNA75011	SAMN02603548	GCA_000283815.1		CP003309.1,CP003310.1	NC_016914.1,NC_016910.1	2	1286792	32.6357	1593	1348		Complete and finished genome sequence of Rickettsia rickettsii Hino (RPJ).	100	0
Rickettsia rickettsii str. Colombia	1105102	PRJNA75019	SAMN02603550	GCA_000283775.1		CP003306.1	NC_016908.1	1	1270083	32.5	1560	1350		Complete and finished genome sequence of Rickettsia rickettsii Colombia (RPL).	100	0
Rickettsia rickettsii str. Hauke	1105103	PRJNA75021	SAMN02603551	GCA_000283835.1		CP003318.1	NC_016911.1	1	1269774	32.5	1570	1340		Complete and finished genome sequence of Rickettsia rickettsii Hauke (RPM).	100	0
Rickettsia rickettsii str. Brazil	1105104	PRJNA75023	SAMN02603552	GCA_000283955.1		CP003305.1	NC_016913.1	1	1255681	32.5	1547	1332		Complete and finished genome sequence of Rickettsia rickettsii Brazil (RPN).	100	0
Rickettsia rickettsii str. Arizona	1105105	PRJNA75025	SAMN02603553	GCA_000283795.1		CP003307.1	NC_016909.1	1	1267197	32.4	1580	1343		Complete and finished genome sequence of Rickettsia rickettsii Arizona (RPO).	100	0
Rickettsia rickettsii str. Iowa	452659	PRJNA19943	SAMN02603768	GCA_000017445.3		CP000766	NC_010263	1	1268175	32.4	1595	1384		Rickettsia rickettsii str. Iowa. This strain will be used for comparative analysis.	100	0
Rickettsia prowazekii str. Chernikova	1105094	PRJNA74999	SAMN02603542	GCA_000277165.1		CP003391.1	NC_017049.1	1	1109804	29	892	845		Complete and finished genome sequence of Rickettsia rickettsii Chernikova RPC.	100	0
Rickettsia prowazekii str. Katsinyian	1105095	PRJNA75001	SAMN02603543	GCA_000277185.1		CP003392.1	NC_017050.1	1	1111454	29	902	844		Complete and finished genome sequence of Rickettsia rickettsii Katsinyian (RPD).	100	0
Rickettsia prowazekii str. BuV67-CWPP	1105096	PRJNA75003	SAMN02603544	GCA_000277205.1		CP003393.1	NC_017056.1	1	1111445	29	901	843		Complete and finished genome sequence of Rickettsia rickettsii BuV67-CWPP (RPE).	100	0
Rickettsia prowazekii str. Dachau	1105097	PRJNA75005	SAMN02603545	GCA_000277225.1		CP003394.1	NC_017051.1	1	1109051	29	907	839		Complete and finished genome sequence of Rickettsia rickettsii Dachau (RPF).	100	1.6
Rickettsia prowazekii str. GvV257	1105098	PRJNA75007	SAMN02603546	GCA_000277245.1		CP003395.1	NC_017048.1	1	1111969	29	902	829		Complete and finished genome sequence of Rickettsia rickettsii GvV257 (RPG).	100	0
Rickettsia prowazekii str. RpGvF24	1105099	PRJNA75009	SAMN02603547	GCA_000277265.1		CP003396.1	NC_017057.1	1	1112101	29	897	834		Complete and finished genome sequence of Rickettsia rickettsii RpGvF24 (RPH).	100	0
Ehrlichia chaffeensis str. Heartland	1249651	PRJNA178991	SAMN02203185	GCA_000632815.1		CP007473.1	NZ_CP007473.1	1	1172721	30.1	975	970	Human, Homo sapiens	Sequencing and Comparison of Genomes and Transcriptome Profiles of Human Ehrlichiosis Agents.	100	0
Ehrlichia chaffeensis str. Jax	1249652	PRJNA178992	SAMN02364462	GCA_000632865.1		CP007475.1	NZ_CP007475.1	1	1176890	30.1	992	989	Human, Homo sapiens	Sequencing and Comparison of Genomes and Transcriptome Profiles of Human Ehrlichiosis Agents.	100	0
Ehrlichia chaffeensis str. Liberty	1249653	PRJNA178993	SAMN02364461	GCA_000632885.1		CP007476.1	NZ_CP007476.1	1	1176202	30.1	991	989	Human, Homo sapiens	Sequencing and Comparison of Genomes and Transcriptome Profiles of Human Ehrlichiosis Agents.	100	0
Ehrlichia chaffeensis str. Osceola	1249654	PRJNA178994	SAMN02364994	GCA_000632905.1		CP007477.1	NZ_CP007477.1	1	1175197	30.1	987	988	Human, Homo sapiens	Sequencing and Comparison of Genomes and Transcriptome Profiles of Human Ehrlichiosis Agents.	100	0
Ehrlichia chaffeensis str. Saint Vincent	1249655	PRJNA178995	SAMN02364995	GCA_000632925.1		CP007478.1	NZ_CP007478.1	1	1173884	30.1	980	973	Human, Homo sapiens	Sequencing and Comparison of Genomes and Transcriptome Profiles of Human Ehrlichiosis Agents.	100	0
Ehrlichia chaffeensis str. Arkansas	205920	PRJNA325	SAMN02604010	GCA_000013145.1		CP000236	NC_007799	1	1176248	30.1	992	1105	Human, Homo sapiens	Ehrlichia chaffeensis strain Arkansas. This strain is the first isolate of Ehrlichia chaffeensis, which was obtained from a patient on an army base in Arkansas in 1990.	100	0

## Sheet: Table S3
			Fst
	Fxnal SNPs	pi (x10^6)	Acer44	Acer FL 4923	Acer FL 14120	Aprol Fl 1303	Acer VI 13738	Acer VI 13714	Acer VI 1653	Acer BE 13797	Acer BE 13792	Aprol BE H72	Acer BE 13827	Aprol BE 13778	Acer BE 13786	Acer BE 1585
Acer44	16	3.22838	0	0.695552	0.647981	0.719522	0.861621	0.919081	0.866974	0.926114	0.934279	0.910604	0.930514	0.93445	0.90818	0.929135
Acer FL 4923	17	7.74375	0.695552	0	0.833544	0.778277	0.909272	0.949529	0.910457	0.948285	0.954144	0.944998	0.944943	0.958921	0.927642	0.956833
Acer FL 14120	10	6.16133	0.647981	0.833544	0	0.802834	0.9357	0.968927	0.93559	0.962419	0.966726	0.965206	0.953508	0.974802	0.93906	0.973629
Aprol Fl 1303	29	1.22565	0.719522	0.778277	0.802834	0	0.875852	0.918446	0.878046	0.924574	0.932151	0.912853	0.929809	0.93178	0.908737	0.928137
Acer VI 13738	33	2.76644	0.861621	0.909272	0.9357	0.875852	1	0.956429	0.935098	0.960218	0.964031	0.963196	0.953769	0.971233	0.941417	0.96972
Acer VI 13714	47	1.64524	0.919081	0.949529	0.968927	0.918446	0.956429	1	0.953523	0.973036	0.975213	0.977454	0.962678	0.98127	0.955232	0.981578
Acer VI 1653	34	2.98738	0.866974	0.910457	0.93559	0.878046	0.935098	0.953523	1	0.959676	0.962704	0.958765	0.951532	0.967423	0.941281	0.968091
Acer BE 13797	70	3.57123	0.926114	0.948285	0.962419	0.924574	0.960218	0.973036	0.959676	1	0.953448	0.961068	0.940862	0.965896	0.930671	0.965809
Acer BE 13792	79	3.56055	0.934279	0.954144	0.966726	0.932151	0.964031	0.975213	0.962704	0.953448	1	0.961697	0.945851	0.968682	0.941106	0.972252
Aprol BE 13843	46	1.68698	0.910604	0.944998	0.965206	0.912853	0.963196	0.977454	0.958765	0.961068	0.961697	1	0.939931	0.966686	0.940467	0.976032
Acer BE 13827	122	8.44728	0.930514	0.944943	0.953508	0.929809	0.953769	0.962678	0.951532	0.940862	0.945851	0.939931	1	0.945916	0.920294	0.951825
Aprol BE 13778	61	1.68936	0.93445	0.958921	0.974802	0.93178	0.971233	0.98127	0.967423	0.965896	0.968682	0.966686	0.945916	1	0.936596	0.976463
Acer BE 13786	86	7.77513	0.90818	0.927642	0.93906	0.908737	0.941417	0.955232	0.941281	0.930671	0.941106	0.940467	0.920294	0.936596	1	0.942285
Acer BE 1585	57	1.52815	0.929135	0.956833	0.973629	0.928137	0.96972	0.981578	0.968091	0.965809	0.972252	0.976032	0.951825	0.976463	0.942285	1

## Sheet: Table S4
Sample	Coral	Location	Reef	Unfiltered irep	Raw index of prelication	R2	Coverage	Windows parsing filter	Fragments/Mbp	GC bias	R2
Acer FL 4923	A. cervicornis	Florida	CRF (Grassy Key)	2.17682	2.06739	0.86385	17.043	97.38	356	1.51242	0.0328939
Acer FL 14120	A. cervicornis	Florida	DryTortugas	2.68397	2.55561	0.886649	56.6433	98.12	109	2.35792	0.0187083
Aprol FL 1303	A. prolifera	Florida	CRF 1	2.26563	2.15764	0.808655	34.9532	92.38	400	0.493839	0.0123164
Acer44	A.cervicornis	Florida	CRF 2	2.01493	2.09569	0.871472	224.213	98.95	121	272.574	0.160227
Acer VI 13738	A. cervicornis	USVI	HansLollik2	1.48824	1.53598	0.84873	15.5336	98.76	75	2.3513	0.0742544
Acer VI 13714	A. cervicornis	USVI	Sapphire	1.94922	1.92933	0.844126	35.8993	93.93	411	0.266174	0.0131319
Acer VI 1653	A. cervicornis	USVI	Botany2	1.38071	1.34221	0.842715	20.3146	99.68	64	5.43546	0.10227
Aprol BE 13843	A. prolifera	Belize	GloversAtoll	1.99483	2.04346	0.784415	176.456	96.49	582	1.33303	0.0433846
Acer BE 13827	A. cervicornis	Belize	GloversAtoll	1.86986	1.9154	0.791964	25.8499	98.02	100	15.6601	0.163698
Acer BE 13792	A. cervicornis	Belize	Sandbores2	1.79566	1.7757	0.809864	16.8522	98.09	202	0.59216	0.0267754
Acer BE 13797	A. cervicornis	Belize	Sandbores2	1.58977	1.79581	0.782676	19.7918	98.75	78	28.3627	0.244957
Aprol BE 13778	A. prolifera	Belize	SouthCarrieBowCay	1.77244	1.72508	0.802339	32.6609	98.25	73	4.09822	0.0603831
Acer BE 13786	A. cervicornis	Belize	SouthCarrieBowCay	2.29676	2.3127	0.878634	18.1051	95.53	522	5.39328	0.10447
Acer BE 8867	A. cervicornis	Belize	Curlew	1.67043	1.63088	0.792575	26.968	99.15	73	2.24618	0.0364367

## Sheet: Table S5
Sample type	Method	Model	Source	Compared to	P-value	m-squared	Samples (codiversifying)	notes
Coral	Mitochondrial control region	HKY+F	Vollmer et al., 2002	Bacterial SNPs	0.02212	6260	none
				Bacterial Orthologs	0.02016	6296.21	none
	Mitochondrial Genome	GTR+F+G4	Kitchen et al., 2019	Bacterial SNPs	0.01302	338.925	none
				Bacterial Orthologs	0.01575	352	none
Symbiodinium	Multi-gene	GTR+F+G4	Pochon et al., 2014	Bacterial SNPs	0.00139	640.418	SRX4142293	genes include: coB, coI, cp23S, nr28S, psbA
				Bacterial Orthologs	0.00158	655.345	SRX4142285, SRX4142288, SRX4142293
	SNPS	GTR+F+G4	Reich et al., 2019	Bacterial SNPs	0.231	1049	none
				Bacterial Orthologs	0.407	1199	none

## Sheet: Table S6
	Ca. Aquaricketssia rohweri Acer44	Aprol Fl 1303	Acer FL 4923	Acer FL 14120	Acer VI 13738	Acer VI 13714	Acer VI 1653	Acer BE 13797	Acer BE 13792	Aprol BE 8867	Acer BE 13827	Aprol BE 13778	Acer BE 13786	Acer BE 1585
Ca. Aquaricketssia rohweri Acer44		99.91	99.9	99.93	99.74	99.66	99.75	99.59	99.61	99.42	99.61	99.65	99.58	99.6
Aprol Fl 1303			99.7	99.87	99.7	99.65	99.66	99.57	99.62	99.37	99.57	99.59	99.58	99.58
Acer FL 4923				99.87	99.69	99.64	99.69	99.55	99.58	99.42	99.61	99.56	99.41	99.59
Acer FL 14120					99.75	99.68	99.74	99.64	99.63	99.44	99.67	99.63	99.54	99.64
Acer VI 13738						99.83	99.9	99.58	99.57	99.46	99.55	99.56	99.55	99.52
Acer VI 13714							99.37	99.51	99.52	99.37	99.52	99.53	99.49	99.5
Acer VI 1653								99.54	99.58	99.44	99.57	99.55	99.57	99.54
Acer BE 13797									99.93	99.81	99.92	99.87	99.73	99.88
Acer BE 13792										99.77	99.88	99.84	99.76	99.83
Aprol BE 8867											99.77	99.78	99.6	99.78
Acer BE 13827												99.88	99.75	99.87
Aprol BE 13778													99.85	99.94
Acer BE 13786														99.83
Acer BE 1585

## Sheet: Table S7
Location	prokka ID	Top BLAST Hit	BLAST ID	Percent ID	Top UniprotKB hit	UniprotKB prt	UniprotKB species	UniprotKB e-value	UniprotKB notes (* top hit A. rohweri, + only hit A. rohweri)
Florida	OCJDPMIO_00025	WP_154511717.1	preprotein translocase subunit SecA [Rickettsiales endosymbiont of Trichoplax sp. H2]	0.97	A0A0F3QG50_RICBE	Protein translocase subunit SecA	Rickettsia bellii str. RML Mogi	1.4e-11
	OCJDPMIO_00309	WP_154512169.1	hypothetical protein [Rickettsiales endosymbiont of Trichoplax sp. H2]	0.97	none
	OCJDPMIO_00336	WP_154511017.1	ATP-binding cassette domain-containing protein [Rickettsiales endosymbiont of Trichoplax sp. H2]	0.9701	A0A261DCV6_9RICK	Multidrug ABC transporter ATP-binding protein	Rickettsia endosymbiont of Culicoides newsteadi	9.8e-07
	OCJDPMIO_00556	MAJ24076.1	hypothetical protein [Rickettsiales bacterium]	0.5	none
	OCJDPMIO_00796	MSO14356.1	hypothetical protein [Rickettsiales endosymbiont of Trichoplax sp. H2]	0.9706	A0A3D1L3M3_WOLSP	ANK_REP_REGION domain-containing protein	Wolbachia sp.	1.3e-40	*
	OCJDPMIO_00885	WP_154510832.1	hypothetical protein [Rickettsiales endosymbiont of Trichoplax sp. H2]	1	A0A429XHF9_9RICK	Uncharacterized protein	Candidatus Aquarickettsia rohweri	9.4e-35	+
	OCJDPMIO_01097	WP_154510844.1	DNA polymerase III subunit chi [Rickettsiales endosymbiont of Trichoplax sp. H2]	1	none
	OCJDPMIO_01134	NONE	NONE	NONE	A0A0F3NT25_ORITS	Type IV pilus biogenesis/stability protein PilW	Orientia tsutsugamushi str. TA763	0.22	*
Belize	BHDEMEBG_00192	MSO13906.1	Low conductance mechanosensitive channel YnaI [Rickettsiales endosymbiont of Trichoplax sp. H2]	0.9881	A0A2E0ELB3_9RICK	Mechanosensitive ion channel protein MscS	Rickettsiales bacterium	1.4e-17	*
	BHDEMEBG_00307	WP_154512155.1	glycoside hydrolase TIM-barrel-like domain-containing protein [Rickettsiales endosymbiont of Trichoplax sp. H2]	0.9146	A0A4Q3E4A1_9RICK	GTA_TIM domain-containing protein (Fragment)	Rickettsiales bacterium	6e-23	*
	BHDEMEBG_00319	WP_154512135.1	flagellar protein export ATPase FliI [Rickettsiales endosymbiont of Trichoplax sp. H2]	0.9417	F7XU41_MIDMI	Flagellar biosynthesis/type III secretory pathway ATPase fliI	Midichloria mitochondrii (strain IricVA)	8.5e-28	*
	BHDEMEBG_00575	WP_154511261.1	ATP-binding cassette domain-containing protein [Rickettsiales endosymbiont of Trichoplax sp. H2]	1	A0A3R9YD77_9RICK	Uncharacterized protein	Candidatus Aquarickettsia rohweri	6.8e-40	+
	BHDEMEBG_00614	WP_154511500.1	hypothetical protein [Rickettsiales endosymbiont of Trichoplax sp. H2]	1	A0A4Q7DL44_9RICK	Uncharacterized protein	Rickettsiales endosymbiont of Peranema trichophorum	0.003	*
	BHDEMEBG_00771	WP_154512095.1	hypothetical protein [Rickettsiales endosymbiont of Trichoplax sp. H2]	1	A0A3R9XU98_9RICK	Gln-synt_C domain-containing protein	Candidatus Aquarickettsia rohweri	9.7e-14	+
	BHDEMEBG_00797	WP_154512019.1	sigma 54-interacting transcriptional regulator [Rickettsiales endosymbiont of Trichoplax sp. H2]	0.9949	A0A0C1MTA1_9RICK	Transcriptional regulatory protein FlbD	Candidatus Jidaibacter acanthamoeba	2.9e-54	*
	BHDEMEBG_00810	WP_154510813.1	hypothetical protein [Rickettsiales endosymbiont of Trichoplax sp. H2]	0.875	A0A429XLA1_9RICK	Uncharacterized protein	Candidatus Aquarickettsia rohweri	6.7e-14	+
	BHDEMEBG_00861	WP_154510479.1	hypothetical protein [Rickettsiales endosymbiont of Trichoplax sp. H2]	0.9712	A0A3R9XM46_9RICK	Uncharacterized protein	Candidatus Aquarickettsia rohweri	3e-57	+
	BHDEMEBG_00916	WP_154511825.1	hypothetical protein [Rickettsiales endosymbiont of Trichoplax sp. H2]	1	A0A3S0AA44_9RICK	Uncharacterized protein	Candidatus Aquarickettsia rohweri	9.4e-49	+
	BHDEMEBG_00928	WP_154510980.1	hypothetical protein [Rickettsiales endosymbiont of Trichoplax sp. H2]	1	A0A0C1QF70_9RICK	Histidine kinase domain-containing protein	Candidatus Jidaibacter acanthamoeba	1.7e-05	*
	BHDEMEBG_00980	WP_154512471.1	pseudouridine synthase [Rickettsiales endosymbiont of Trichoplax sp. H2]	0.98	A0A3Q8T5X5_9RICK	Pseudouridine synthase	Rickettsiales endosymbiont of Stachyamoeba lipophora	2.1e-06	*
	BHDEMEBG_00996	WP_154512059.1	hypothetical protein [Rickettsiales endosymbiont of Trichoplax sp. H2]	0.9293	A0A0C1QN38_9RICK	ANK_REP_REGION domain-containing protein	Candidatus Jidaibacter acanthamoeba	0.0022
	BHDEMEBG_01059	WP_154512073.1	DNA repair protein RadC [Rickettsiales endosymbiont of Trichoplax sp. H2]	0.9881	A0A4Q7DR94_9RICK	DNA repair protein RadC	Rickettsiales endosymbiont of Peranema trichophorum	1.2e-15
	BHDEMEBG_01066	WP_153183781.1	hypothetical protein [Candidatus Aquarickettsia rohweri]	0.9927	A0A3R9XM40_9RICK	Uncharacterized protein (Fragment)	Candidatus Aquarickettsia rohweri	0	+
	BHDEMEBG_01085	WP_154510902.1	hypothetical protein [Rickettsiales endosymbiont of Trichoplax sp. H2]	0.9919	none
	BHDEMEBG_01165	RTK93444.1	DoxX family protein [Rickettsiales bacterium]	0.3091	A0A3R9ZRE1_9RICK	DoxX family protein	Candidatus Aquarickettsia rohweri	0.038
	BHDEMEBG_01166	WP_039454968.1	ATP-dependent RecD-like DNA helicase [Candidatus Jidaibacter acanthamoeba]	0.6283	A0A0C1QKL1_9RICK	ATP-dependent RecD-like DNA helicase	Candidatus Jidaibacter acanthamoeba	6.1e-299
	BHDEMEBG_01167	WP_081178589.1	AAA family ATPase [Rickettsia bellii]	0.361	C4YZJ9_9RICK	ParA1	Rickettsia endosymbiont of Ixodes scapularis	1.5e-26
	BHDEMEBG_01168	none	none	none	none
	BHDEMEBG_01169	WP_130122377.1	hypothetical protein [Rickettsiales endosymbiont of Peranema trichophorum]	0.4082	B6Y9B0_9RICK	Putative phage related protein	Wolbachia endosymbiont of Culex quinquefasciatus JHB	0.00029
	BHDEMEBG_01209	WP_154512481.1	hypothetical protein [Rickettsiales endosymbiont of Trichoplax sp. H2]	0.9813	none
	BHDEMEBG_01215	MSP33373.1	DNA-3-methyladenine glycosylase I [Rickettsiales bacterium]	0.5677	A0A2E9XT39_9RICK	DNA-3-methyladenine glycosylase I	Rickettsiales bacterium	3.3e-72
	BHDEMEBG_01218	WP_154512762.1	hypothetical protein [Rickettsiales endosymbiont of Trichoplax sp. H2]	0.9712	none
	BHDEMEBG_01219	MSO14651.1	hypothetical protein [Rickettsiales endosymbiont of Trichoplax sp. H2]	1	none
	BHDEMEBG_01220	WP_154512764.1	hypothetical protein [Rickettsiales endosymbiont of Trichoplax sp. H2]	0.9672	none
	BHDEMEBG_01221	MSO14650.1	hypothetical protein [Rickettsiales endosymbiont of Trichoplax sp. H2]	1	A0A077FMA1_9RICK	Twitching motility protein PilT	Rickettsiales bacterium Ac37b	0.0077
	BHDEMEBG_01222	WP_154512768.1	AbrB/MazE/SpoVT family DNA-binding domain-containing protein [Rickettsiales endosymbiont of Trichoplax sp. H2]	0.942	A0A077FL47_9RICK	Transcriptional regulator, AbrB family	Rickettsiales bacterium Ac37b	3.6e-15
	BHDEMEBG_01223	WP_154512766.1	type II toxin-antitoxin system prevent-host-death family antitoxin [Rickettsiales endosymbiont of Trichoplax sp. H2]	0.987	A0A2P1P9L5_9RICK	Antitoxin	Candidatus Phycorickettsia trachydisci	1.3e-16
	BHDEMEBG_01224	WP_011477642.1	type II toxin-antitoxin system VapC family toxin [Rickettsia bellii]	0.6159	A0A0F3QH14_RICBE	PIN domain protein	Rickettsia bellii str. RML Mogi	1.1e-48
	BHDEMEBG_01225	WP_154512528.1	mechanosensitive ion channel [Rickettsiales endosymbiont of Trichoplax sp. H2]	0.991	A0A2E0EMT7_9RICK	Uncharacterized protein	Rickettsiales bacterium	0.0084
	BHDEMEBG_01226	WP_154512528.1	mechanosensitive ion channel [Rickettsiales endosymbiont of Trichoplax sp. H2]	0.9615	A0A2E0EMT7_9RICK	Uncharacterized protein	Rickettsiales bacterium	0.0084
	BHDEMEBG_01269	WP_154510473.1	NAD(P)H-binding protein [Rickettsiales endosymbiont of Trichoplax sp. H2]	0.9492	A0A2E2WW14_9RICK	Uncharacterized protein	Rickettsiales bacterium	3.4e-26
	BHDEMEBG_01278	AIL66145.1	DNA transport protein TraD [Rickettsiales bacterium Ac37b]	0.4262	A0A077FNN7_9RICK	DNA transport protein TraD	Rickettsiales bacterium Ac37b	5e-08
	BHDEMEBG_01302	none	none	none	none
	BHDEMEBG_01303	none	none	none	none
	BHDEMEBG_01304	WP_152606896.1	hypothetical protein [Candidatus Jidaibacter acanthamoeba]	0.4615	A0A0C1QFN4_9RICK	Uncharacterized protein	Candidatus Jidaibacter acanthamoeba	8.8e-22
	BHDEMEBG_01312	none	none	none	none
	BHDEMEBG_01332	WP_126044776.1	phosphomannomutase/phosphoglucomutase [Candidatus Aquarickettsia rohweri]	0.9643	A0A2E6BNL3_9RICK	Phosphomannomutase	Rickettsiales bacterium	1.6e-49	*
	BHDEMEBG_01333	WP_154511589.1	MBL fold metallo-hydrolase [Rickettsiales endosymbiont of Trichoplax sp. H2]	1	F7XWV3_MIDMI	Metal-dependent hydrolases of the beta-lactamase superfamily I	Midichloria mitochondrii (strain IricVA)	6.4e-24	*
USVI	PNIGFJBM_00018	WP_154511279.1	hypothetical protein [Rickettsiales endosymbiont of Trichoplax sp. H2]	1	A0A2A5BDL6_9RICK	NfeD domain-containing protein	Rickettsiales bacterium	0.00024
	PNIGFJBM_00041	WP_154511323.1	tRNA (guanine-N7)-methyltransferase [Rickettsiales endosymbiont of Trichoplax sp. H2]	1	A0A2D7DZJ9_9RICK	tRNA (guanine-N(7)-)-methyltransferase	Rickettsiales bacterium	0.63
	PNIGFJBM_00042	WP_154511323.1	tRNA (guanine-N7)-methyltransferase [Rickettsiales endosymbiont of Trichoplax sp. H2]	0.7432	A0A1Z9TJR2_9RICK	tRNA (guanine-N(7)-)-methyltransferase	Rickettsiales bacterium TMED269	3.1e-08	*
	PNIGFJBM_00430	WP_154511617.1	DNA repair protein RadA [Rickettsiales endosymbiont of Trichoplax sp. H2]	0.9896	A0A077FQ31_9RICK	DNA repair protein RadA	Rickettsiales bacterium Ac37b	1.3e-16	*
	PNIGFJBM_00462	WP_154511565.1	VirB4 family type IV secretion/conjugal transfer ATPase [Rickettsiales endosymbiont of Trichoplax sp. H2]	0.978	A0A0C1MV97_9RICK	Type IV secretion system ATPase VirB4	Candidatus Jidaibacter acanthamoeba	3.3e-28
	PNIGFJBM_00551	none	none	none	A0A429XG77_9RICK	Uncharacterized protein	Candidatus Aquarickettsia rohweri	7.7e-20	+
	PNIGFJBM_00603	MSO14041.1	Bicyclomycin resistance protein-like [Rickettsiales endosymbiont of Trichoplax sp. H2]	1	A0A431HDE0_9RICK	Bcr/CflA family efflux transporter	Rickettsiales bacterium	2.1e-07	*
	PNIGFJBM_00768	WP_154511991.1	DNA replication/repair protein RecF [Rickettsiales endosymbiont of Trichoplax sp. H2]	0.9808	A0A2D7BQX2_9RICK	DNA replication and repair protein RecF (Fragment)	Rickettsiales bacterium	0.0005
	PNIGFJBM_00863	WP_154511999.1	hypothetical protein [Rickettsiales endosymbiont of Trichoplax sp. H2]	0.8235	A0A429XGK2_9RICK	Uncharacterized protein	Candidatus Aquarickettsia rohweri	2.1e-39	+
	PNIGFJBM_00866	WP_154511993.1	DNA polymerase III subunit beta [Rickettsiales endosymbiont of Trichoplax sp. H2]	1	A0A2E7K349_9RICK	Beta sliding clamp	Rickettsiales bacterium	0.049	*
	PNIGFJBM_00873	WP_154512211.1	pentapeptide repeat-containing protein [Rickettsiales endosymbiont of Trichoplax sp. H2]	1	A0A429XUP9_9RICK	Pentapeptide repeat-containing protein	Candidatus Aquarickettsia rohweri	1.3e-14
	PNIGFJBM_00875	WP_154512209.1	hypothetical protein [Rickettsiales endosymbiont of Trichoplax sp. H2]	0.8754	A0A429XUP9_9RICK	Pentapeptide repeat-containing protein	Candidatus Aquarickettsia rohweri	2.5e-194	+
	PNIGFJBM_00989	WP_110410109.1	recombinase family protein [Wolbachia endosymbiont of Folsomia candida]	0.45	A0A4Q3EA31_9RICK	Recombinase family protein	Rickettsiales bacterium	0.044	*
	PNIGFJBM_01028	WP_154512615.1	efflux RND transporter periplasmic adaptor subunit [Rickettsiales endosymbiont of Trichoplax sp. H2]	0.9885	A0A2E7V2T1_9RICK	HlyD_D23 domain-containing protein	Rickettsiales bacterium	4.6e-07	*
	PNIGFJBM_01043	WP_154512147.1	hypothetical protein [Rickettsiales endosymbiont of Trichoplax sp. H2]	0.94	A0A3R9XU12_9RICK	Uncharacterized protein	Candidatus Aquarickettsia rohweri	2.7e-35	+
	PNIGFJBM_01141	MSO13237.1	Protein-methionine-sulfoxide reductase heme-binding subunit MsrQ [Rickettsiales endosymbiont of Trichoplax sp. H2]	0.9718	none
	PNIGFJBM_01144	WP_154510447.1	cytochrome b/b6 domain-containing protein [Rickettsiales endosymbiont of Trichoplax sp. H2]	0.9818	A0A0F3NRP8_9RICK	Prokaryotic cytochrome b561 family protein	Candidatus Neoehrlichia lotoris str. RAC413	1.3e-07
	PNIGFJBM_01188	none	none	none	A0A3S0FKV1_9RICK	Uncharacterized protein	Candidatus Aquarickettsia rohweri	4.9e-37	+
	PNIGFJBM_01228	WP_154511541.1	hypothetical protein [Rickettsiales endosymbiont of Trichoplax sp. H2]	0.982	A0A429XW82_9RICK	Uncharacterized protein	Candidatus Aquarickettsia rohweri	2.5e-64	+
	PNIGFJBM_01271	WP_154512469.1	EAL domain-containing protein [Rickettsiales endosymbiont of Trichoplax sp. H2]	0.964	A0A0C1R1N2_9RICK	EAL domain-containing protein	Candidatus Jidaibacter acanthamoeba	0.59	*
	PNIGFJBM_01343	WP_154512670.1	patatin-like phospholipase family protein [Rickettsiales endosymbiont of Trichoplax sp. H2]	0.3185	A0A3R9ZL00_9RICK	PNPLA domain-containing protein	Candidatus Aquarickettsia rohweri	0.0001	+

## Sheet: Table S8
Sample	SNPs	Missense SNPs	Nonsense SNPs	Silent SNPs	SNPs per 1000 bp (using SNPeff effective genome length)
Acer 44	--	--	--	--	--
Aprol Fl 1303	11	2	1	3	0.07987
Acer FL 14120	194	119	0	31	0.18453
Acer FL 4923	15	11	0	2	0.12763
Acer VI 13714	100	59	1	16	0.15341
Acer VI 13738	694	436	9	139	0.56279
Acer VI 1653	1752	1067	28	359	1.37677
Acer BE 13786	129	92	0	17	0.19798
Acer BE 13792	274	180	5	47	0.26852
Acer BE 13797	1866	1247	23	332	1.48451
Acer BE 13827	1212	808	12	208	0.09715
Acer BE 1585	2345	1562	37	421	1.86284
Aprol BE 13778	2156	1432	34	374	1.70969
Aprol BE 8867	61	41	1	7	0.18217

## Sheet: Table S9
Sample	#GeneName	GeneId	TranscriptId	BioType	Variants Impact HIGH	Variants Impact LOW	Varients Impact MODERATE	Variants Impact MODIFIER	Variants Effect Downstream Gene Variant	Variants Effect Missense Variant	Variants Effect Splice $egion Variant	Variants Effect Stop Gained	Variants Effect Stop Lost	Variants Effect Synonymous Variant	Variants Effect Upstream Gene Variant
Acer VI 13708	addA	OCJDPMIO_00110	OCJDPMIO_00110	protein_coding		0	0	1	1	0				0	0
Acer VI 13708	btuD	OCJDPMIO_01224	OCJDPMIO_01224	protein_coding		0	2	4	4	2				0	0
Acer VI 13708	dksA	OCJDPMIO_00127	OCJDPMIO_00127	protein_coding		0	0	1	0	0				0	1
Acer VI 13708	dsbD	OCJDPMIO_00133	OCJDPMIO_00133	protein_coding		0	0	1	0	0				0	1
Acer VI 13708	feoB	OCJDPMIO_00105	OCJDPMIO_00105	protein_coding		0	1	0	0	1				0	0
Acer VI 13708	glmU	OCJDPMIO_00536	OCJDPMIO_00536	protein_coding		0	0	1	1	0				0	0
Acer VI 13708	hin_2	OCJDPMIO_01318	OCJDPMIO_01318	protein_coding		1	0	0	0	0				1	0
Acer VI 13708	hslU	OCJDPMIO_00296	OCJDPMIO_00296	protein_coding		0	0	1	1	0				0	0
Acer VI 13708	hup	OCJDPMIO_00132	OCJDPMIO_00132	protein_coding		0	0	1	0	0				0	1
Acer VI 13708	infC	OCJDPMIO_00295	OCJDPMIO_00295	protein_coding		0	0	1	1	0				0	0
Acer VI 13708	lptD	OCJDPMIO_00103	OCJDPMIO_00103	protein_coding		0	0	1	1	0				0	0
Acer VI 13708	ltaA	OCJDPMIO_01226	OCJDPMIO_01226	protein_coding		0	2	4	0	2				0	4
Acer VI 13708	ltaE	OCJDPMIO_01225	OCJDPMIO_01225	protein_coding		0	2	4	2	2				0	2
Acer VI 13708	mdoB	OCJDPMIO_00534	OCJDPMIO_00534	protein_coding		0	0	1	1	0				0	0
Acer VI 13708	OCJDPMIO_00101	OCJDPMIO_00101	OCJDPMIO_00101	protein_coding		0	0	1	0	0				0	1
Acer VI 13708	OCJDPMIO_00106	OCJDPMIO_00106	OCJDPMIO_00106	protein_coding		0	0	1	1	0				0	0
Acer VI 13708	OCJDPMIO_00107	OCJDPMIO_00107	OCJDPMIO_00107	protein_coding		0	0	1	0	0				0	1
Acer VI 13708	OCJDPMIO_00108	OCJDPMIO_00108	OCJDPMIO_00108	protein_coding		0	0	1	0	0				0	1
Acer VI 13708	OCJDPMIO_00123	OCJDPMIO_00123	OCJDPMIO_00123	protein_coding		0	0	1	1	0				0	0
Acer VI 13708	OCJDPMIO_00124	OCJDPMIO_00124	OCJDPMIO_00124	protein_coding		0	0	1	1	0				0	0
Acer VI 13708	OCJDPMIO_00129	OCJDPMIO_00129	OCJDPMIO_00129	protein_coding		0	0	1	1	0				0	0
Acer VI 13708	OCJDPMIO_00130	OCJDPMIO_00130	OCJDPMIO_00130	protein_coding		0	1	0	0	1				0	0
Acer VI 13708	OCJDPMIO_00131	OCJDPMIO_00131	OCJDPMIO_00131	protein_coding		0	0	1	0	0				0	1
Acer VI 13708	OCJDPMIO_00293	OCJDPMIO_00293	OCJDPMIO_00293	protein_coding		0	0	1	0	0				0	1
Acer VI 13708	OCJDPMIO_00297	OCJDPMIO_00297	OCJDPMIO_00297	protein_coding		0	0	1	1	0				0	0
Acer VI 13708	OCJDPMIO_00298	OCJDPMIO_00298	OCJDPMIO_00298	protein_coding		0	1	0	0	1				0	0
Acer VI 13708	OCJDPMIO_00535	OCJDPMIO_00535	OCJDPMIO_00535	protein_coding		0	1	0	0	1				0	0
Acer VI 13708	OCJDPMIO_01223	OCJDPMIO_01223	OCJDPMIO_01223	protein_coding		0	0	6	6	0				0	0
Acer VI 13708	OCJDPMIO_01228	OCJDPMIO_01228	OCJDPMIO_01228	protein_coding		0	0	6	6	0				0	0
Acer VI 13708	OCJDPMIO_01229	OCJDPMIO_01229	OCJDPMIO_01229	protein_coding		0	2	0	0	2				0	0
Acer VI 13708	OCJDPMIO_01230	OCJDPMIO_01230	OCJDPMIO_01230	protein_coding		0	0	2	0	0				0	2
Acer VI 13708	OCJDPMIO_01231	OCJDPMIO_01231	OCJDPMIO_01231	protein_coding		0	0	2	2	0				0	0
Acer VI 13708	OCJDPMIO_01316	OCJDPMIO_01316	OCJDPMIO_01316	protein_coding		0	0	1	1	0				0	0
Acer VI 13708	OCJDPMIO_01317	OCJDPMIO_01317	OCJDPMIO_01317	protein_coding		0	0	1	1	0				0	0
Acer VI 13708	OCJDPMIO_01319	OCJDPMIO_01319	OCJDPMIO_01319	protein_coding		0	0	1	1	0				0	0
Acer VI 13708	OCJDPMIO_01346	OCJDPMIO_01346	OCJDPMIO_01346	protein_coding		0	0	4	0	0				0	4
Acer VI 13708	OCJDPMIO_01360	OCJDPMIO_01360	OCJDPMIO_01360	protein_coding		0	0	1	0	0				0	1
Acer VI 13708	OCJDPMIO_01361	OCJDPMIO_01361	OCJDPMIO_01361	protein_coding		0	0	1	0	0				0	1
Acer VI 13708	OCJDPMIO_01362	OCJDPMIO_01362	OCJDPMIO_01362	protein_coding		0	0	1	0	0				0	1
Acer VI 13708	pepA	OCJDPMIO_00128	OCJDPMIO_00128	protein_coding		0	0	1	0	0				0	1
Acer VI 13708	qmcA	OCJDPMIO_00100	OCJDPMIO_00100	protein_coding		0	0	1	0	0				0	1
Acer VI 13708	ribN_4	OCJDPMIO_01227	OCJDPMIO_01227	protein_coding		0	0	6	0	0				0	6
Acer VI 13708	rsmA	OCJDPMIO_00102	OCJDPMIO_00102	protein_coding		0	0	1	0	0				0	1
Acer VI 13708	secD	OCJDPMIO_00537	OCJDPMIO_00537	protein_coding		0	0	1	0	0				0	1
Acer VI 13708	surA	OCJDPMIO_00104	OCJDPMIO_00104	protein_coding		0	0	1	1	0				0	0
Acer VI 13708	thrS	OCJDPMIO_00294	OCJDPMIO_00294	protein_coding		0	0	1	1	0				0	0
Aprol BE 13843	btuD	OCJDPMIO_01224	OCJDPMIO_01224	protein_coding	0	0	1	4	4	1		0		0	0
Aprol BE 13843	cutA	OCJDPMIO_00586	OCJDPMIO_00586	protein_coding	0	0	0	1	1	0		0		0	0
Aprol BE 13843	cysS	OCJDPMIO_00590	OCJDPMIO_00590	protein_coding	0	0	0	1	0	0		0		0	1
Aprol BE 13843	ffh	OCJDPMIO_00140	OCJDPMIO_00140	protein_coding	0	0	0	2	0	0		0		0	2
Aprol BE 13843	folK	OCJDPMIO_00859	OCJDPMIO_00859	protein_coding	0	0	0	1	0	0		0		0	1
Aprol BE 13843	ftsA	OCJDPMIO_00030	OCJDPMIO_00030	protein_coding	0	0	0	1	1	0		0		0	0
Aprol BE 13843	ftsQ	OCJDPMIO_00029	OCJDPMIO_00029	protein_coding	0	0	0	1	1	0		0		0	0
Aprol BE 13843	higB	OCJDPMIO_01047	OCJDPMIO_01047	protein_coding	0	0	0	2	2	0		0		0	0
Aprol BE 13843	hin_1	OCJDPMIO_01051	OCJDPMIO_01051	protein_coding	0	0	2	0	0	2		0		0	0
Aprol BE 13843	hin_2	OCJDPMIO_01318	OCJDPMIO_01318	protein_coding	0	0	0	5	2	0		0		0	3
Aprol BE 13843	hslU	OCJDPMIO_00296	OCJDPMIO_00296	protein_coding	0	0	0	1	1	0		0		0	0
Aprol BE 13843	infC	OCJDPMIO_00295	OCJDPMIO_00295	protein_coding	0	0	0	1	1	0		0		0	0
Aprol BE 13843	ispG	OCJDPMIO_00028	OCJDPMIO_00028	protein_coding	0	0	0	1	0	0		0		0	1
Aprol BE 13843	lpd3	OCJDPMIO_00589	OCJDPMIO_00589	protein_coding	0	0	1	0	0	1		0		0	0
Aprol BE 13843	ltaA	OCJDPMIO_01226	OCJDPMIO_01226	protein_coding	0	1	0	4	1	0		0		1	3
Aprol BE 13843	ltaE	OCJDPMIO_01225	OCJDPMIO_01225	protein_coding	0	0	2	3	2	2		0		0	1
Aprol BE 13843	mrcA	OCJDPMIO_00139	OCJDPMIO_00139	protein_coding	0	1	1	0	0	1		0		1	0
Aprol BE 13843	mshA	OCJDPMIO_01107	OCJDPMIO_01107	protein_coding	0	0	0	7	1	0		0		0	6
Aprol BE 13843	mutL	OCJDPMIO_00317	OCJDPMIO_00317	protein_coding	0	0	0	1	0	0		0		0	1
Aprol BE 13843	OCJDPMIO_00031	OCJDPMIO_00031	OCJDPMIO_00031	protein_coding	0	0	0	1	1	0		0		0	0
Aprol BE 13843	OCJDPMIO_00032	OCJDPMIO_00032	OCJDPMIO_00032	protein_coding	1	0	0	0	0	0		1		0	0
Aprol BE 13843	OCJDPMIO_00136	OCJDPMIO_00136	OCJDPMIO_00136	protein_coding	0	0	0	2	0	0		0		0	2
Aprol BE 13843	OCJDPMIO_00137	OCJDPMIO_00137	OCJDPMIO_00137	protein_coding	0	0	0	2	0	0		0		0	2
Aprol BE 13843	OCJDPMIO_00138	OCJDPMIO_00138	OCJDPMIO_00138	protein_coding	0	0	0	2	0	0		0		0	2
Aprol BE 13843	OCJDPMIO_00141	OCJDPMIO_00141	OCJDPMIO_00141	protein_coding	0	0	0	2	0	0		0		0	2
Aprol BE 13843	OCJDPMIO_00142	OCJDPMIO_00142	OCJDPMIO_00142	protein_coding	0	0	0	2	0	0		0		0	2
Aprol BE 13843	OCJDPMIO_00143	OCJDPMIO_00143	OCJDPMIO_00143	protein_coding	0	0	0	2	0	0		0		0	2
Aprol BE 13843	OCJDPMIO_00144	OCJDPMIO_00144	OCJDPMIO_00144	protein_coding	0	0	0	2	2	0		0		0	0
Aprol BE 13843	OCJDPMIO_00293	OCJDPMIO_00293	OCJDPMIO_00293	protein_coding	0	0	0	1	0	0		0		0	1
Aprol BE 13843	OCJDPMIO_00297	OCJDPMIO_00297	OCJDPMIO_00297	protein_coding	0	0	0	1	1	0		0		0	0
Aprol BE 13843	OCJDPMIO_00298	OCJDPMIO_00298	OCJDPMIO_00298	protein_coding	0	0	1	0	0	1		0		0	0
Aprol BE 13843	OCJDPMIO_00309	OCJDPMIO_00309	OCJDPMIO_00309	protein_coding	0	0	0	1	0	0		0		0	1
Aprol BE 13843	OCJDPMIO_00310	OCJDPMIO_00310	OCJDPMIO_00310	protein_coding	0	0	0	1	0	0		0		0	1
Aprol BE 13843	OCJDPMIO_00311	OCJDPMIO_00311	OCJDPMIO_00311	protein_coding	0	0	0	1	1	0		0		0	0
Aprol BE 13843	OCJDPMIO_00312	OCJDPMIO_00312	OCJDPMIO_00312	protein_coding	0	0	0	1	1	0		0		0	0
Aprol BE 13843	OCJDPMIO_00591	OCJDPMIO_00591	OCJDPMIO_00591	protein_coding	0	0	0	1	0	0		0		0	1
Aprol BE 13843	OCJDPMIO_00592	OCJDPMIO_00592	OCJDPMIO_00592	protein_coding	0	0	0	1	0	0		0		0	1
Aprol BE 13843	OCJDPMIO_00854	OCJDPMIO_00854	OCJDPMIO_00854	protein_coding	0	0	0	1	1	0		0		0	0
Aprol BE 13843	OCJDPMIO_00855	OCJDPMIO_00855	OCJDPMIO_00855	protein_coding	0	0	0	1	0	0		0		0	1
Aprol BE 13843	OCJDPMIO_00857	OCJDPMIO_00857	OCJDPMIO_00857	protein_coding	0	1	0	0	0	0		0		1	0
Aprol BE 13843	OCJDPMIO_00858	OCJDPMIO_00858	OCJDPMIO_00858	protein_coding	0	0	0	1	0	0		0		0	1
Aprol BE 13843	OCJDPMIO_01044	OCJDPMIO_01044	OCJDPMIO_01044	protein_coding	0	0	0	2	2	0		0		0	0
Aprol BE 13843	OCJDPMIO_01045	OCJDPMIO_01045	OCJDPMIO_01045	protein_coding	0	0	0	2	2	0		0		0	0
Aprol BE 13843	OCJDPMIO_01046	OCJDPMIO_01046	OCJDPMIO_01046	protein_coding	0	0	0	2	2	0		0		0	0
Aprol BE 13843	OCJDPMIO_01048	OCJDPMIO_01048	OCJDPMIO_01048	protein_coding	0	0	0	2	2	0		0		0	0
Aprol BE 13843	OCJDPMIO_01050	OCJDPMIO_01050	OCJDPMIO_01050	protein_coding	0	0	0	2	2	0		0		0	0
Aprol BE 13843	OCJDPMIO_01052	OCJDPMIO_01052	OCJDPMIO_01052	protein_coding	0	0	0	2	0	0		0		0	2
Aprol BE 13843	OCJDPMIO_01109	OCJDPMIO_01109	OCJDPMIO_01109	protein_coding	0	1	5	1	1	5		0		1	0
Aprol BE 13843	OCJDPMIO_01110	OCJDPMIO_01110	OCJDPMIO_01110	protein_coding	0	0	0	6	6	0		0		0	0
Aprol BE 13843	OCJDPMIO_01223	OCJDPMIO_01223	OCJDPMIO_01223	protein_coding	0	0	0	5	5	0		0		0	0
Aprol BE 13843	OCJDPMIO_01228	OCJDPMIO_01228	OCJDPMIO_01228	protein_coding	0	0	0	5	5	0		0		0	0
Aprol BE 13843	OCJDPMIO_01289	OCJDPMIO_01289	OCJDPMIO_01289	protein_coding	0	0	0	1	1	0		0		0	0
Aprol BE 13843	OCJDPMIO_01316	OCJDPMIO_01316	OCJDPMIO_01316	protein_coding	0	0	0	5	5	0		0		0	0
Aprol BE 13843	OCJDPMIO_01317	OCJDPMIO_01317	OCJDPMIO_01317	protein_coding	0	0	1	4	4	1		0		0	0
Aprol BE 13843	OCJDPMIO_01319	OCJDPMIO_01319	OCJDPMIO_01319	protein_coding	0	0	0	5	3	0		0		0	2
Aprol BE 13843	OCJDPMIO_01346	OCJDPMIO_01346	OCJDPMIO_01346	protein_coding	0	0	0	1	0	0		0		0	1
Aprol BE 13843	pheS	OCJDPMIO_00315	OCJDPMIO_00315	protein_coding	0	0	0	1	0	0		0		0	1
Aprol BE 13843	plsY	OCJDPMIO_00316	OCJDPMIO_00316	protein_coding	0	0	0	1	0	0		0		0	1
Aprol BE 13843	polA	OCJDPMIO_00307	OCJDPMIO_00307	protein_coding	0	0	0	1	0	0		0		0	1
Aprol BE 13843	ribN_4	OCJDPMIO_01227	OCJDPMIO_01227	protein_coding	0	0	1	4	0	1		0		0	4
Aprol BE 13843	rkpK	OCJDPMIO_01053	OCJDPMIO_01053	protein_coding	0	0	0	2	0	0		0		0	2
Aprol BE 13843	rmd	OCJDPMIO_01108	OCJDPMIO_01108	protein_coding	0	0	0	7	1	0		0		0	6
Aprol BE 13843	rplQ	OCJDPMIO_00863	OCJDPMIO_00863	protein_coding	0	0	0	1	0	0		0		0	1
Aprol BE 13843	rplT	OCJDPMIO_00314	OCJDPMIO_00314	protein_coding	0	0	0	1	0	0		0		0	1
Aprol BE 13843	rpmI	OCJDPMIO_00313	OCJDPMIO_00313	protein_coding	0	0	0	1	0	0		0		0	1
Aprol BE 13843	rpoA	OCJDPMIO_00862	OCJDPMIO_00862	protein_coding	0	0	0	1	0	0		0		0	1
Aprol BE 13843	rpsK	OCJDPMIO_00861	OCJDPMIO_00861	protein_coding	0	0	0	1	0	0		0		0	1
Aprol BE 13843	rpsM	OCJDPMIO_00860	OCJDPMIO_00860	protein_coding	0	0	0	1	0	0		0		0	1
Aprol BE 13843	sucA	OCJDPMIO_00587	OCJDPMIO_00587	protein_coding	0	0	0	1	1	0		0		0	0
Aprol BE 13843	sucB	OCJDPMIO_00588	OCJDPMIO_00588	protein_coding	0	0	0	1	1	0		0		0	0
Aprol BE 13843	thrS	OCJDPMIO_00294	OCJDPMIO_00294	protein_coding	0	0	0	1	1	0		0		0	0
Aprol BE 13843	traD_1	OCJDPMIO_01287	OCJDPMIO_01287	protein_coding	0	0	0	1	0	0		0		0	1
Aprol BE 13843	traD_2	OCJDPMIO_01288	OCJDPMIO_01288	protein_coding	0	1	0	0	0	0		0		1	0
Aprol BE 13843	trpS	OCJDPMIO_00308	OCJDPMIO_00308	protein_coding	0	0	0	1	0	0		0		0	1
Aprol BE 13843	uvrB	OCJDPMIO_00856	OCJDPMIO_00856	protein_coding	0	0	0	1	0	0		0		0	1
Aprol BE 13843	xerD_2	OCJDPMIO_01049	OCJDPMIO_01049	protein_coding	0	0	0	2	2	0		0		0	0
Aprol BE 13843	yhcG	OCJDPMIO_01290	OCJDPMIO_01290	protein_coding	0	0	0	1	1	0		0		0	0
Aprol Fl 1303	dksA	OCJDPMIO_00127	OCJDPMIO_00127	protein_coding				1	1						0
Aprol Fl 1303	lysA	OCJDPMIO_00121	OCJDPMIO_00121	protein_coding				1	0						1
Aprol Fl 1303	lysC	OCJDPMIO_00122	OCJDPMIO_00122	protein_coding				1	0						1
Aprol Fl 1303	OCJDPMIO_00120	OCJDPMIO_00120	OCJDPMIO_00120	protein_coding				1	0						1
Aprol Fl 1303	OCJDPMIO_00123	OCJDPMIO_00123	OCJDPMIO_00123	protein_coding				1	1						0
Aprol Fl 1303	OCJDPMIO_00124	OCJDPMIO_00124	OCJDPMIO_00124	protein_coding				1	1						0
Aprol Fl 1303	OCJDPMIO_00129	OCJDPMIO_00129	OCJDPMIO_00129	protein_coding				1	0						1
Aprol Fl 1303	OCJDPMIO_00130	OCJDPMIO_00130	OCJDPMIO_00130	protein_coding				1	0						1
Aprol Fl 1303	OCJDPMIO_01337	OCJDPMIO_01337	OCJDPMIO_01337	protein_coding				1	0						1
Aprol Fl 1303	pepA	OCJDPMIO_00128	OCJDPMIO_00128	protein_coding				1	1						0
Aprol BE 13778	algC	OCJDPMIO_00730	OCJDPMIO_00730	protein_coding		0	0	1	1	0				0	0
Aprol BE 13778	bepA_1	OCJDPMIO_00180	OCJDPMIO_00180	protein_coding		0	0	1	0	0				0	1
Aprol BE 13778	bepA_2	OCJDPMIO_00181	OCJDPMIO_00181	protein_coding		0	0	1	0	0				0	1
Aprol BE 13778	btuD	OCJDPMIO_01224	OCJDPMIO_01224	protein_coding		0	1	4	4	1				0	0
Aprol BE 13778	crcB	OCJDPMIO_00772	OCJDPMIO_00772	protein_coding		0	0	1	0	0				0	1
Aprol BE 13778	csrA	OCJDPMIO_00182	OCJDPMIO_00182	protein_coding		0	0	1	0	0				0	1
Aprol BE 13778	cutA	OCJDPMIO_00586	OCJDPMIO_00586	protein_coding		0	0	1	1	0				0	0
Aprol BE 13778	cysS	OCJDPMIO_00590	OCJDPMIO_00590	protein_coding		0	1	1	0	1				0	1
Aprol BE 13778	flhB	OCJDPMIO_00184	OCJDPMIO_00184	protein_coding		0	1	0	0	1				0	0
Aprol BE 13778	higB	OCJDPMIO_01047	OCJDPMIO_01047	protein_coding		0	0	2	2	0				0	0
Aprol BE 13778	hin_1	OCJDPMIO_01051	OCJDPMIO_01051	protein_coding		0	2	0	0	2				0	0
Aprol BE 13778	hin_2	OCJDPMIO_01318	OCJDPMIO_01318	protein_coding		0	0	1	0	0				0	1
Aprol BE 13778	hslU	OCJDPMIO_00296	OCJDPMIO_00296	protein_coding		0	0	1	1	0				0	0
Aprol BE 13778	infC	OCJDPMIO_00295	OCJDPMIO_00295	protein_coding		0	0	1	1	0				0	0
Aprol BE 13778	lpd3	OCJDPMIO_00589	OCJDPMIO_00589	protein_coding		0	1	1	1	1				0	0
Aprol BE 13778	lpxC	OCJDPMIO_00186	OCJDPMIO_00186	protein_coding		0	0	1	1	0				0	0
Aprol BE 13778	ltaA	OCJDPMIO_01226	OCJDPMIO_01226	protein_coding		0	0	5	0	0				0	5
Aprol BE 13778	ltaE	OCJDPMIO_01225	OCJDPMIO_01225	protein_coding		0	4	1	0	4				0	1
Aprol BE 13778	mdtC	OCJDPMIO_00727	OCJDPMIO_00727	protein_coding		0	0	1	1	0				0	0
Aprol BE 13778	mrdB	OCJDPMIO_00179	OCJDPMIO_00179	protein_coding		0	0	1	1	0				0	0
Aprol BE 13778	mshA	OCJDPMIO_01107	OCJDPMIO_01107	protein_coding		0	1	2	1	1				0	1
Aprol BE 13778	murAB	OCJDPMIO_00731	OCJDPMIO_00731	protein_coding		0	1	0	0	1				0	0
Aprol BE 13778	nanT_3	OCJDPMIO_00956	OCJDPMIO_00956	protein_coding		0	0	2	0	0				0	2
Aprol BE 13778	nrdB	OCJDPMIO_00189	OCJDPMIO_00189	protein_coding		0	0	1	1	0				0	0
Aprol BE 13778	OCJDPMIO_00185	OCJDPMIO_00185	OCJDPMIO_00185	protein_coding		0	0	1	0	0				0	1
Aprol BE 13778	OCJDPMIO_00293	OCJDPMIO_00293	OCJDPMIO_00293	protein_coding		0	0	1	0	0				0	1
Aprol BE 13778	OCJDPMIO_00297	OCJDPMIO_00297	OCJDPMIO_00297	protein_coding		0	0	1	1	0				0	0
Aprol BE 13778	OCJDPMIO_00298	OCJDPMIO_00298	OCJDPMIO_00298	protein_coding		0	1	0	0	1				0	0
Aprol BE 13778	OCJDPMIO_00591	OCJDPMIO_00591	OCJDPMIO_00591	protein_coding		0	0	2	0	0				0	2
Aprol BE 13778	OCJDPMIO_00592	OCJDPMIO_00592	OCJDPMIO_00592	protein_coding		0	0	2	0	0				0	2
Aprol BE 13778	OCJDPMIO_00729	OCJDPMIO_00729	OCJDPMIO_00729	protein_coding		0	0	1	1	0				0	0
Aprol BE 13778	OCJDPMIO_00732	OCJDPMIO_00732	OCJDPMIO_00732	protein_coding		0	0	1	1	0				0	0
Aprol BE 13778	OCJDPMIO_00733	OCJDPMIO_00733	OCJDPMIO_00733	protein_coding		0	0	1	1	0				0	0
Aprol BE 13778	OCJDPMIO_00765	OCJDPMIO_00765	OCJDPMIO_00765	protein_coding		0	0	1	0	0				0	1
Aprol BE 13778	OCJDPMIO_00766	OCJDPMIO_00766	OCJDPMIO_00766	protein_coding		0	0	1	1	0				0	0
Aprol BE 13778	OCJDPMIO_00767	OCJDPMIO_00767	OCJDPMIO_00767	protein_coding		0	0	1	1	0				0	0
Aprol BE 13778	OCJDPMIO_00770	OCJDPMIO_00770	OCJDPMIO_00770	protein_coding		0	0	1	1	0				0	0
Aprol BE 13778	OCJDPMIO_00771	OCJDPMIO_00771	OCJDPMIO_00771	protein_coding		0	1	0	0	1				0	0
Aprol BE 13778	OCJDPMIO_00773	OCJDPMIO_00773	OCJDPMIO_00773	protein_coding		0	0	1	0	0				0	1
Aprol BE 13778	OCJDPMIO_00774	OCJDPMIO_00774	OCJDPMIO_00774	protein_coding		0	0	1	1	0				0	0
Aprol BE 13778	OCJDPMIO_00954	OCJDPMIO_00954	OCJDPMIO_00954	protein_coding		0	0	2	2	0				0	0
Aprol BE 13778	OCJDPMIO_00955	OCJDPMIO_00955	OCJDPMIO_00955	protein_coding		0	0	2	2	0				0	0
Aprol BE 13778	OCJDPMIO_00958	OCJDPMIO_00958	OCJDPMIO_00958	protein_coding		0	0	2	2	0				0	0
Aprol BE 13778	OCJDPMIO_01044	OCJDPMIO_01044	OCJDPMIO_01044	protein_coding		0	0	2	2	0				0	0
Aprol BE 13778	OCJDPMIO_01045	OCJDPMIO_01045	OCJDPMIO_01045	protein_coding		0	0	2	2	0				0	0
Aprol BE 13778	OCJDPMIO_01046	OCJDPMIO_01046	OCJDPMIO_01046	protein_coding		0	0	2	2	0				0	0
Aprol BE 13778	OCJDPMIO_01048	OCJDPMIO_01048	OCJDPMIO_01048	protein_coding		0	0	2	2	0				0	0
Aprol BE 13778	OCJDPMIO_01050	OCJDPMIO_01050	OCJDPMIO_01050	protein_coding		0	0	2	2	0				0	0
Aprol BE 13778	OCJDPMIO_01052	OCJDPMIO_01052	OCJDPMIO_01052	protein_coding		0	0	2	0	0				0	2
Aprol BE 13778	OCJDPMIO_01109	OCJDPMIO_01109	OCJDPMIO_01109	protein_coding		0	1	2	2	1				0	0
Aprol BE 13778	OCJDPMIO_01110	OCJDPMIO_01110	OCJDPMIO_01110	protein_coding		0	0	1	1	0				0	0
Aprol BE 13778	OCJDPMIO_01223	OCJDPMIO_01223	OCJDPMIO_01223	protein_coding		0	0	5	5	0				0	0
Aprol BE 13778	OCJDPMIO_01228	OCJDPMIO_01228	OCJDPMIO_01228	protein_coding		0	0	5	5	0				0	0
Aprol BE 13778	OCJDPMIO_01229	OCJDPMIO_01229	OCJDPMIO_01229	protein_coding		0	7	0	0	7				0	0
Aprol BE 13778	OCJDPMIO_01230	OCJDPMIO_01230	OCJDPMIO_01230	protein_coding		0	0	7	0	0				0	7
Aprol BE 13778	OCJDPMIO_01231	OCJDPMIO_01231	OCJDPMIO_01231	protein_coding		0	0	7	7	0				0	0
Aprol BE 13778	OCJDPMIO_01316	OCJDPMIO_01316	OCJDPMIO_01316	protein_coding		0	0	1	1	0				0	0
Aprol BE 13778	OCJDPMIO_01317	OCJDPMIO_01317	OCJDPMIO_01317	protein_coding		0	1	0	0	1				0	0
Aprol BE 13778	OCJDPMIO_01319	OCJDPMIO_01319	OCJDPMIO_01319	protein_coding		0	0	1	1	0				0	0
Aprol BE 13778	phnP	OCJDPMIO_00187	OCJDPMIO_00187	protein_coding		0	0	1	1	0				0	0
Aprol BE 13778	prfA	OCJDPMIO_00178	OCJDPMIO_00178	protein_coding		0	0	1	1	0				0	0
Aprol BE 13778	rcsC_1	OCJDPMIO_00957	OCJDPMIO_00957	protein_coding		1	1	0	0	1				1	0
Aprol BE 13778	ribN_4	OCJDPMIO_01227	OCJDPMIO_01227	protein_coding		0	0	5	0	0				0	5
Aprol BE 13778	rkpK	OCJDPMIO_01053	OCJDPMIO_01053	protein_coding		0	0	2	0	0				0	2
Aprol BE 13778	rmd	OCJDPMIO_01108	OCJDPMIO_01108	protein_coding		0	0	3	2	0				0	1
Aprol BE 13778	rpsD	OCJDPMIO_00768	OCJDPMIO_00768	protein_coding		0	0	1	1	0				0	0
Aprol BE 13778	rpsT	OCJDPMIO_00769	OCJDPMIO_00769	protein_coding		0	0	1	1	0				0	0
Aprol BE 13778	serS	OCJDPMIO_00763	OCJDPMIO_00763	protein_coding		0	0	1	0	0				0	1
Aprol BE 13778	spaR	OCJDPMIO_00183	OCJDPMIO_00183	protein_coding		0	0	1	1	0				0	0
Aprol BE 13778	sucA	OCJDPMIO_00587	OCJDPMIO_00587	protein_coding		0	0	2	2	0				0	0
Aprol BE 13778	sucB	OCJDPMIO_00588	OCJDPMIO_00588	protein_coding		0	0	2	2	0				0	0
Aprol BE 13778	tatC	OCJDPMIO_00764	OCJDPMIO_00764	protein_coding		0	0	1	0	0				0	1
Aprol BE 13778	thrS	OCJDPMIO_00294	OCJDPMIO_00294	protein_coding		0	0	1	1	0				0	0
Aprol BE 13778	ubiL	OCJDPMIO_00728	OCJDPMIO_00728	protein_coding		0	0	1	1	0				0	0
Aprol BE 13778	udk_1	OCJDPMIO_00190	OCJDPMIO_00190	protein_coding		0	0	1	0	0				0	1
Aprol BE 13778	xerD_2	OCJDPMIO_01049	OCJDPMIO_01049	protein_coding		0	0	2	2	0				0	0
Aprol BE 13778	ycfH	OCJDPMIO_00188	OCJDPMIO_00188	protein_coding		0	0	1	1	0				0	0
Acer BE 13797	aaeA	OCJDPMIO_00877	OCJDPMIO_00877	protein_coding	0	0	0	1	0	0	0	0	0	0	1
Acer BE 13797	accA1	OCJDPMIO_00002	OCJDPMIO_00002	protein_coding	0	0	0	1	1	0	0	0	0	0	0
Acer BE 13797	acpP	OCJDPMIO_00880	OCJDPMIO_00880	protein_coding	0	0	0	1	1	0	0	0	0	0	0
Acer BE 13797	artP	OCJDPMIO_00148	OCJDPMIO_00148	protein_coding	0	0	0	1	1	0	0	0	0	0	0
Acer BE 13797	btuD	OCJDPMIO_01224	OCJDPMIO_01224	protein_coding	0	0	0	2	2	0	0	0	0	0	0
Acer BE 13797	cspA	OCJDPMIO_00825	OCJDPMIO_00825	protein_coding	0	0	0	1	0	0	0	0	0	0	1
Acer BE 13797	dksA	OCJDPMIO_00127	OCJDPMIO_00127	protein_coding	0	0	0	1	0	0	0	0	0	0	1
Acer BE 13797	dsbD	OCJDPMIO_00133	OCJDPMIO_00133	protein_coding	0	0	0	1	0	0	0	0	0	0	1
Acer BE 13797	fabF	OCJDPMIO_00881	OCJDPMIO_00881	protein_coding	0	0	1	0	0	1	0	0	0	0	0
Acer BE 13797	fbaB	OCJDPMIO_00824	OCJDPMIO_00824	protein_coding	0	0	0	1	0	0	0	0	0	0	1
Acer BE 13797	ftsA	OCJDPMIO_00030	OCJDPMIO_00030	protein_coding	0	0	0	1	1	0	0	0	0	0	0
Acer BE 13797	ftsQ	OCJDPMIO_00029	OCJDPMIO_00029	protein_coding	0	0	0	1	1	0	0	0	0	0	0
Acer BE 13797	ftsY	OCJDPMIO_00009	OCJDPMIO_00009	protein_coding	0	0	0	1	1	0	0	0	0	0	0
Acer BE 13797	glmM	OCJDPMIO_00146	OCJDPMIO_00146	protein_coding	0	0	1	0	0	1	0	0	0	0	0
Acer BE 13797	gltA	OCJDPMIO_00878	OCJDPMIO_00878	protein_coding	0	0	0	1	0	0	0	0	0	0	1
Acer BE 13797	hin_2	OCJDPMIO_01318	OCJDPMIO_01318	protein_coding	0	0	0	1	1	0	0	0	0	0	0
Acer BE 13797	hslU	OCJDPMIO_00296	OCJDPMIO_00296	protein_coding	0	0	0	1	1	0	0	0	0	0	0
Acer BE 13797	hup	OCJDPMIO_00132	OCJDPMIO_00132	protein_coding	0	0	0	1	0	0	0	0	0	0	1
Acer BE 13797	infC	OCJDPMIO_00295	OCJDPMIO_00295	protein_coding	0	0	0	1	1	0	0	0	0	0	0
Acer BE 13797	ispG	OCJDPMIO_00028	OCJDPMIO_00028	protein_coding	0	0	0	1	0	0	0	0	0	0	1
Acer BE 13797	lpd	OCJDPMIO_00822	OCJDPMIO_00822	protein_coding	0	0	0	1	0	0	0	0	0	0	1
Acer BE 13797	ltaA	OCJDPMIO_01226	OCJDPMIO_01226	protein_coding	0	1	0	1	0	0	0	0	0	1	1
Acer BE 13797	ltaE	OCJDPMIO_01225	OCJDPMIO_01225	protein_coding	1	0	0	1	1	0	1	0	1	0	0
Acer BE 13797	miaA	OCJDPMIO_00149	OCJDPMIO_00149	protein_coding	0	0	0	1	1	0	0	0	0	0	0
Acer BE 13797	mshA	OCJDPMIO_01107	OCJDPMIO_01107	protein_coding	0	0	1	0	0	1	0	0	0	0	0
Acer BE 13797	murJ	OCJDPMIO_00145	OCJDPMIO_00145	protein_coding	0	0	0	1	0	0	0	0	0	0	1
Acer BE 13797	mutL	OCJDPMIO_00317	OCJDPMIO_00317	protein_coding	0	0	1	0	0	1	0	0	0	0	0
Acer BE 13797	nadK	OCJDPMIO_00152	OCJDPMIO_00152	protein_coding	0	0	0	1	0	0	0	0	0	0	1
Acer BE 13797	OCJDPMIO_00001	OCJDPMIO_00001	OCJDPMIO_00001	protein_coding	0	0	0	1	1	0	0	0	0	0	0
Acer BE 13797	OCJDPMIO_00003	OCJDPMIO_00003	OCJDPMIO_00003	protein_coding	0	0	0	1	1	0	0	0	0	0	0
Acer BE 13797	OCJDPMIO_00004	OCJDPMIO_00004	OCJDPMIO_00004	protein_coding	0	0	0	1	0	0	0	0	0	0	1
Acer BE 13797	OCJDPMIO_00005	OCJDPMIO_00005	OCJDPMIO_00005	protein_coding	0	0	1	0	0	1	0	0	0	0	0
Acer BE 13797	OCJDPMIO_00006	OCJDPMIO_00006	OCJDPMIO_00006	protein_coding	0	0	0	1	0	0	0	0	0	0	1
Acer BE 13797	OCJDPMIO_00007	OCJDPMIO_00007	OCJDPMIO_00007	protein_coding	0	0	0	1	1	0	0	0	0	0	0
Acer BE 13797	OCJDPMIO_00008	OCJDPMIO_00008	OCJDPMIO_00008	protein_coding	0	0	0	1	0	0	0	0	0	0	1
Acer BE 13797	OCJDPMIO_00031	OCJDPMIO_00031	OCJDPMIO_00031	protein_coding	0	0	0	1	1	0	0	0	0	0	0
Acer BE 13797	OCJDPMIO_00032	OCJDPMIO_00032	OCJDPMIO_00032	protein_coding	1	0	0	0	0	0	0	1	0	0	0
Acer BE 13797	OCJDPMIO_00129	OCJDPMIO_00129	OCJDPMIO_00129	protein_coding	0	0	0	1	1	0	0	0	0	0	0
Acer BE 13797	OCJDPMIO_00130	OCJDPMIO_00130	OCJDPMIO_00130	protein_coding	0	0	1	0	0	1	0	0	0	0	0
Acer BE 13797	OCJDPMIO_00131	OCJDPMIO_00131	OCJDPMIO_00131	protein_coding	0	0	0	1	0	0	0	0	0	0	1
Acer BE 13797	OCJDPMIO_00150	OCJDPMIO_00150	OCJDPMIO_00150	protein_coding	0	0	0	1	1	0	0	0	0	0	0
Acer BE 13797	OCJDPMIO_00151	OCJDPMIO_00151	OCJDPMIO_00151	protein_coding	0	0	0	1	1	0	0	0	0	0	0
Acer BE 13797	OCJDPMIO_00293	OCJDPMIO_00293	OCJDPMIO_00293	protein_coding	0	0	0	1	0	0	0	0	0	0	1
Acer BE 13797	OCJDPMIO_00297	OCJDPMIO_00297	OCJDPMIO_00297	protein_coding	0	0	0	1	1	0	0	0	0	0	0
Acer BE 13797	OCJDPMIO_00298	OCJDPMIO_00298	OCJDPMIO_00298	protein_coding	0	0	1	0	0	1	0	0	0	0	0
Acer BE 13797	OCJDPMIO_00312	OCJDPMIO_00312	OCJDPMIO_00312	protein_coding	0	0	0	1	1	0	0	0	0	0	0
Acer BE 13797	OCJDPMIO_00378	OCJDPMIO_00378	OCJDPMIO_00378	protein_coding	0	0	0	1	0	0	0	0	0	0	1
Acer BE 13797	OCJDPMIO_00381	OCJDPMIO_00381	OCJDPMIO_00381	protein_coding	0	0	0	1	1	0	0	0	0	0	0
Acer BE 13797	OCJDPMIO_00382	OCJDPMIO_00382	OCJDPMIO_00382	protein_coding	0	0	0	1	0	0	0	0	0	0	1
Acer BE 13797	OCJDPMIO_00383	OCJDPMIO_00383	OCJDPMIO_00383	protein_coding	0	0	1	0	0	1	0	0	0	0	0
Acer BE 13797	OCJDPMIO_00384	OCJDPMIO_00384	OCJDPMIO_00384	protein_coding	0	0	0	1	0	0	0	0	0	0	1
Acer BE 13797	OCJDPMIO_00385	OCJDPMIO_00385	OCJDPMIO_00385	protein_coding	0	0	0	1	1	0	0	0	0	0	0
Acer BE 13797	OCJDPMIO_00569	OCJDPMIO_00569	OCJDPMIO_00569	protein_coding	0	0	0	1	0	0	0	0	0	0	1
Acer BE 13797	OCJDPMIO_00650	OCJDPMIO_00650	OCJDPMIO_00650	protein_coding	0	0	1	0	0	1	0	0	0	0	0
Acer BE 13797	OCJDPMIO_00651	OCJDPMIO_00651	OCJDPMIO_00651	protein_coding	0	0	0	1	0	0	0	0	0	0	1
Acer BE 13797	OCJDPMIO_00820	OCJDPMIO_00820	OCJDPMIO_00820	protein_coding	0	0	0	1	1	0	0	0	0	0	0
Acer BE 13797	OCJDPMIO_00823	OCJDPMIO_00823	OCJDPMIO_00823	protein_coding	0	0	0	1	0	0	0	0	0	0	1
Acer BE 13797	OCJDPMIO_00826	OCJDPMIO_00826	OCJDPMIO_00826	protein_coding	0	0	0	1	0	0	0	0	0	0	1
Acer BE 13797	OCJDPMIO_00876	OCJDPMIO_00876	OCJDPMIO_00876	protein_coding	0	0	0	1	0	0	0	0	0	0	1
Acer BE 13797	OCJDPMIO_00879	OCJDPMIO_00879	OCJDPMIO_00879	protein_coding	0	0	0	1	1	0	0	0	0	0	0
Acer BE 13797	OCJDPMIO_00882	OCJDPMIO_00882	OCJDPMIO_00882	protein_coding	0	0	0	1	0	0	0	0	0	0	1
Acer BE 13797	OCJDPMIO_00883	OCJDPMIO_00883	OCJDPMIO_00883	protein_coding	0	0	0	1	1	0	0	0	0	0	0
Acer BE 13797	OCJDPMIO_01109	OCJDPMIO_01109	OCJDPMIO_01109	protein_coding	0	0	0	1	1	0	0	0	0	0	0
Acer BE 13797	OCJDPMIO_01223	OCJDPMIO_01223	OCJDPMIO_01223	protein_coding	0	0	0	2	2	0	0	0	0	0	0
Acer BE 13797	OCJDPMIO_01228	OCJDPMIO_01228	OCJDPMIO_01228	protein_coding	0	0	0	2	2	0	0	0	0	0	0
Acer BE 13797	OCJDPMIO_01229	OCJDPMIO_01229	OCJDPMIO_01229	protein_coding	0	0	6	0	0	6	0	0	0	0	0
Acer BE 13797	OCJDPMIO_01230	OCJDPMIO_01230	OCJDPMIO_01230	protein_coding	0	0	0	6	0	0	0	0	0	0	6
Acer BE 13797	OCJDPMIO_01231	OCJDPMIO_01231	OCJDPMIO_01231	protein_coding	0	0	0	6	6	0	0	0	0	0	0
Acer BE 13797	OCJDPMIO_01277	OCJDPMIO_01277	OCJDPMIO_01277	protein_coding	0	0	0	1	1	0	0	0	0	0	0
Acer BE 13797	OCJDPMIO_01278	OCJDPMIO_01278	OCJDPMIO_01278	protein_coding	0	0	0	1	1	0	0	0	0	0	0
Acer BE 13797	OCJDPMIO_01279	OCJDPMIO_01279	OCJDPMIO_01279	protein_coding	0	0	1	0	0	1	0	0	0	0	0
Acer BE 13797	OCJDPMIO_01303	OCJDPMIO_01303	OCJDPMIO_01303	protein_coding	0	0	0	2	2	0	0	0	0	0	0
Acer BE 13797	OCJDPMIO_01316	OCJDPMIO_01316	OCJDPMIO_01316	protein_coding	0	0	0	1	1	0	0	0	0	0	0
Acer BE 13797	OCJDPMIO_01317	OCJDPMIO_01317	OCJDPMIO_01317	protein_coding	0	0	0	1	1	0	0	0	0	0	0
Acer BE 13797	OCJDPMIO_01319	OCJDPMIO_01319	OCJDPMIO_01319	protein_coding	0	0	0	1	0	0	0	0	0	0	1
Acer BE 13797	OCJDPMIO_01322	OCJDPMIO_01322	OCJDPMIO_01322	protein_coding	0	0	0	1	0	0	0	0	0	0	1
Acer BE 13797	OCJDPMIO_01364	OCJDPMIO_01364	OCJDPMIO_01364	protein_coding	0	0	0	2	2	0	0	0	0	0	0
Acer BE 13797	OCJDPMIO_01365	OCJDPMIO_01365	OCJDPMIO_01365	protein_coding	0	0	2	0	0	2	0	0	0	0	0
Acer BE 13797	pdhC	OCJDPMIO_00821	OCJDPMIO_00821	protein_coding	0	0	1	0	0	1	0	0	0	0	0
Acer BE 13797	pepA	OCJDPMIO_00128	OCJDPMIO_00128	protein_coding	0	0	0	1	0	0	0	0	0	0	1
Acer BE 13797	pheS	OCJDPMIO_00315	OCJDPMIO_00315	protein_coding	0	0	0	1	1	0	0	0	0	0	0
Acer BE 13797	plsY	OCJDPMIO_00316	OCJDPMIO_00316	protein_coding	0	0	0	1	1	0	0	0	0	0	0
Acer BE 13797	potA	OCJDPMIO_00649	OCJDPMIO_00649	protein_coding	0	0	0	1	0	0	0	0	0	0	1
Acer BE 13797	potB	OCJDPMIO_00648	OCJDPMIO_00648	protein_coding	0	0	0	1	0	0	0	0	0	0	1
Acer BE 13797	potD	OCJDPMIO_00646	OCJDPMIO_00646	protein_coding	0	0	0	1	0	0	0	0	0	0	1
Acer BE 13797	radA	OCJDPMIO_00380	OCJDPMIO_00380	protein_coding	0	0	0	1	1	0	0	0	0	0	0
Acer BE 13797	recG	OCJDPMIO_01280	OCJDPMIO_01280	protein_coding	0	0	0	1	1	0	0	0	0	0	0
Acer BE 13797	ribN_4	OCJDPMIO_01227	OCJDPMIO_01227	protein_coding	0	0	0	2	0	0	0	0	0	0	2
Acer BE 13797	rmd	OCJDPMIO_01108	OCJDPMIO_01108	protein_coding	0	0	0	1	1	0	0	0	0	0	0
Acer BE 13797	rplB	OCJDPMIO_00564	OCJDPMIO_00564	protein_coding	0	0	0	1	0	0	0	0	0	0	1
Acer BE 13797	rplC	OCJDPMIO_00561	OCJDPMIO_00561	protein_coding	0	0	0	1	0	0	0	0	0	0	1
Acer BE 13797	rplD	OCJDPMIO_00562	OCJDPMIO_00562	protein_coding	0	0	0	1	0	0	0	0	0	0	1
Acer BE 13797	rplP	OCJDPMIO_00568	OCJDPMIO_00568	protein_coding	0	0	0	1	0	0	0	0	0	0	1
Acer BE 13797	rplT	OCJDPMIO_00314	OCJDPMIO_00314	protein_coding	0	0	0	1	1	0	0	0	0	0	0
Acer BE 13797	rplV	OCJDPMIO_00566	OCJDPMIO_00566	protein_coding	0	0	0	1	0	0	0	0	0	0	1
Acer BE 13797	rplW	OCJDPMIO_00563	OCJDPMIO_00563	protein_coding	0	0	0	1	0	0	0	0	0	0	1
Acer BE 13797	rpmG	OCJDPMIO_00645	OCJDPMIO_00645	protein_coding	0	0	0	1	0	0	0	0	0	0	1
Acer BE 13797	rpmI	OCJDPMIO_00313	OCJDPMIO_00313	protein_coding	0	0	0	1	1	0	0	0	0	0	0
Acer BE 13797	rpoC	OCJDPMIO_01320	OCJDPMIO_01320	protein_coding	0	0	1	0	0	1	0	0	0	0	0
Acer BE 13797	rpsC	OCJDPMIO_00567	OCJDPMIO_00567	protein_coding	0	0	0	1	0	0	0	0	0	0	1
Acer BE 13797	rpsJ	OCJDPMIO_00560	OCJDPMIO_00560	protein_coding	0	0	0	1	0	0	0	0	0	0	1
Acer BE 13797	rpsQ	OCJDPMIO_00570	OCJDPMIO_00570	protein_coding	0	0	0	1	0	0	0	0	0	0	1
Acer BE 13797	rpsS	OCJDPMIO_00565	OCJDPMIO_00565	protein_coding	0	0	0	1	0	0	0	0	0	0	1
Acer BE 13797	thrS	OCJDPMIO_00294	OCJDPMIO_00294	protein_coding	0	0	0	1	1	0	0	0	0	0	0
Acer BE 13797	tufA_1	OCJDPMIO_00559	OCJDPMIO_00559	protein_coding	0	0	1	0	0	1	0	0	0	0	0
Acer BE 13797	ychF	OCJDPMIO_00147	OCJDPMIO_00147	protein_coding	0	0	0	1	1	0	0	0	0	0	0
Acer BE 13797	ydcV	OCJDPMIO_00647	OCJDPMIO_00647	protein_coding	0	0	0	1	0	0	0	0	0	0	1
Acer BE 13797	ygfA	OCJDPMIO_00379	OCJDPMIO_00379	protein_coding	0	0	0	1	0	0	0	0	0	0	1
Acer BE 13827	accA1	OCJDPMIO_00002	OCJDPMIO_00002	protein_coding		0	0	1	1	0				0	0
Acer BE 13827	acoA	OCJDPMIO_00289	OCJDPMIO_00289	protein_coding		0	0	1	0	0				0	1
Acer BE 13827	bcp	OCJDPMIO_00585	OCJDPMIO_00585	protein_coding		0	0	1	0	0				0	1
Acer BE 13827	bfmBAB	OCJDPMIO_00287	OCJDPMIO_00287	protein_coding		0	0	1	0	0				0	1
Acer BE 13827	btuD	OCJDPMIO_01224	OCJDPMIO_01224	protein_coding		0	0	1	1	0				0	0
Acer BE 13827	coaD	OCJDPMIO_00397	OCJDPMIO_00397	protein_coding		0	0	1	0	0				0	1
Acer BE 13827	cutA	OCJDPMIO_00586	OCJDPMIO_00586	protein_coding		0	0	1	1	0				0	0
Acer BE 13827	cysS	OCJDPMIO_00590	OCJDPMIO_00590	protein_coding		0	0	1	0	0				0	1
Acer BE 13827	def_3	OCJDPMIO_00292	OCJDPMIO_00292	protein_coding		0	0	1	0	0				0	1
Acer BE 13827	emrA	OCJDPMIO_00405	OCJDPMIO_00405	protein_coding		0	0	1	0	0				0	1
Acer BE 13827	emrB	OCJDPMIO_00406	OCJDPMIO_00406	protein_coding		0	0	1	0	0				0	1
Acer BE 13827	fdxA	OCJDPMIO_01086	OCJDPMIO_01086	protein_coding		0	0	1	0	0				0	1
Acer BE 13827	fliI	OCJDPMIO_00399	OCJDPMIO_00399	protein_coding		0	0	1	1	0				0	0
Acer BE 13827	fmt	OCJDPMIO_00285	OCJDPMIO_00285	protein_coding		0	0	1	1	0				0	0
Acer BE 13827	ftsY	OCJDPMIO_00009	OCJDPMIO_00009	protein_coding		0	0	1	1	0				0	0
Acer BE 13827	higB	OCJDPMIO_01047	OCJDPMIO_01047	protein_coding		0	0	1	1	0				0	0
Acer BE 13827	hin_1	OCJDPMIO_01051	OCJDPMIO_01051	protein_coding		0	1	0	0	1				0	0
Acer BE 13827	hin_2	OCJDPMIO_01318	OCJDPMIO_01318	protein_coding		0	0	2	1	0				0	1
Acer BE 13827	hslU	OCJDPMIO_00296	OCJDPMIO_00296	protein_coding		0	0	1	1	0				0	0
Acer BE 13827	infC	OCJDPMIO_00295	OCJDPMIO_00295	protein_coding		0	0	1	1	0				0	0
Acer BE 13827	lpd3	OCJDPMIO_00589	OCJDPMIO_00589	protein_coding		0	0	1	0	0				0	1
Acer BE 13827	ltaA	OCJDPMIO_01226	OCJDPMIO_01226	protein_coding		0	0	1	0	0				0	1
Acer BE 13827	ltaE	OCJDPMIO_01225	OCJDPMIO_01225	protein_coding		0	1	0	0	1				0	0
Acer BE 13827	mshA	OCJDPMIO_01107	OCJDPMIO_01107	protein_coding		0	1	5	0	1				0	5
Acer BE 13827	nqo3	OCJDPMIO_00403	OCJDPMIO_00403	protein_coding		0	1	0	0	1				0	0
Acer BE 13827	nusB	OCJDPMIO_01089	OCJDPMIO_01089	protein_coding		0	0	1	1	0				0	0
Acer BE 13827	OCJDPMIO_00001	OCJDPMIO_00001	OCJDPMIO_00001	protein_coding		0	0	1	1	0				0	0
Acer BE 13827	OCJDPMIO_00003	OCJDPMIO_00003	OCJDPMIO_00003	protein_coding		0	0	1	1	0				0	0
Acer BE 13827	OCJDPMIO_00004	OCJDPMIO_00004	OCJDPMIO_00004	protein_coding		0	0	1	0	0				0	1
Acer BE 13827	OCJDPMIO_00005	OCJDPMIO_00005	OCJDPMIO_00005	protein_coding		0	1	0	0	1				0	0
Acer BE 13827	OCJDPMIO_00006	OCJDPMIO_00006	OCJDPMIO_00006	protein_coding		0	0	1	0	0				0	1
Acer BE 13827	OCJDPMIO_00007	OCJDPMIO_00007	OCJDPMIO_00007	protein_coding		0	0	1	1	0				0	0
Acer BE 13827	OCJDPMIO_00008	OCJDPMIO_00008	OCJDPMIO_00008	protein_coding		0	0	1	0	0				0	1
Acer BE 13827	OCJDPMIO_00284	OCJDPMIO_00284	OCJDPMIO_00284	protein_coding		0	0	1	0	0				0	1
Acer BE 13827	OCJDPMIO_00286	OCJDPMIO_00286	OCJDPMIO_00286	protein_coding		0	0	1	0	0				0	1
Acer BE 13827	OCJDPMIO_00288	OCJDPMIO_00288	OCJDPMIO_00288	protein_coding		0	0	1	0	0				0	1
Acer BE 13827	OCJDPMIO_00291	OCJDPMIO_00291	OCJDPMIO_00291	protein_coding		0	0	1	1	0				0	0
Acer BE 13827	OCJDPMIO_00293	OCJDPMIO_00293	OCJDPMIO_00293	protein_coding		0	0	2	1	0				0	1
Acer BE 13827	OCJDPMIO_00297	OCJDPMIO_00297	OCJDPMIO_00297	protein_coding		0	0	1	1	0				0	0
Acer BE 13827	OCJDPMIO_00298	OCJDPMIO_00298	OCJDPMIO_00298	protein_coding		0	1	0	0	1				0	0
Acer BE 13827	OCJDPMIO_00378	OCJDPMIO_00378	OCJDPMIO_00378	protein_coding		0	0	2	0	0				0	2
Acer BE 13827	OCJDPMIO_00381	OCJDPMIO_00381	OCJDPMIO_00381	protein_coding		0	0	2	2	0				0	0
Acer BE 13827	OCJDPMIO_00382	OCJDPMIO_00382	OCJDPMIO_00382	protein_coding		0	0	2	0	0				0	2
Acer BE 13827	OCJDPMIO_00383	OCJDPMIO_00383	OCJDPMIO_00383	protein_coding		0	2	0	0	2				0	0
Acer BE 13827	OCJDPMIO_00384	OCJDPMIO_00384	OCJDPMIO_00384	protein_coding		0	0	2	0	0				0	2
Acer BE 13827	OCJDPMIO_00385	OCJDPMIO_00385	OCJDPMIO_00385	protein_coding		0	0	2	2	0				0	0
Acer BE 13827	OCJDPMIO_00400	OCJDPMIO_00400	OCJDPMIO_00400	protein_coding		0	0	1	1	0				0	0
Acer BE 13827	OCJDPMIO_00401	OCJDPMIO_00401	OCJDPMIO_00401	protein_coding		0	0	1	1	0				0	0
Acer BE 13827	OCJDPMIO_00402	OCJDPMIO_00402	OCJDPMIO_00402	protein_coding		0	0	1	0	0				0	1
Acer BE 13827	OCJDPMIO_00404	OCJDPMIO_00404	OCJDPMIO_00404	protein_coding		0	0	1	1	0				0	0
Acer BE 13827	OCJDPMIO_00584	OCJDPMIO_00584	OCJDPMIO_00584	protein_coding		0	0	1	0	0				0	1
Acer BE 13827	OCJDPMIO_00591	OCJDPMIO_00591	OCJDPMIO_00591	protein_coding		0	0	1	0	0				0	1
Acer BE 13827	OCJDPMIO_00592	OCJDPMIO_00592	OCJDPMIO_00592	protein_coding		0	0	1	0	0				0	1
Acer BE 13827	OCJDPMIO_01044	OCJDPMIO_01044	OCJDPMIO_01044	protein_coding		0	0	1	1	0				0	0
Acer BE 13827	OCJDPMIO_01045	OCJDPMIO_01045	OCJDPMIO_01045	protein_coding		0	0	1	1	0				0	0
Acer BE 13827	OCJDPMIO_01046	OCJDPMIO_01046	OCJDPMIO_01046	protein_coding		0	0	1	1	0				0	0
Acer BE 13827	OCJDPMIO_01048	OCJDPMIO_01048	OCJDPMIO_01048	protein_coding		0	0	1	1	0				0	0
Acer BE 13827	OCJDPMIO_01050	OCJDPMIO_01050	OCJDPMIO_01050	protein_coding		0	0	1	1	0				0	0
Acer BE 13827	OCJDPMIO_01052	OCJDPMIO_01052	OCJDPMIO_01052	protein_coding		0	0	1	0	0				0	1
Acer BE 13827	OCJDPMIO_01083	OCJDPMIO_01083	OCJDPMIO_01083	protein_coding		0	0	1	0	0				0	1
Acer BE 13827	OCJDPMIO_01085	OCJDPMIO_01085	OCJDPMIO_01085	protein_coding		0	0	1	0	0				0	1
Acer BE 13827	OCJDPMIO_01090	OCJDPMIO_01090	OCJDPMIO_01090	protein_coding		0	0	1	0	0				0	1
Acer BE 13827	OCJDPMIO_01091	OCJDPMIO_01091	OCJDPMIO_01091	protein_coding		0	1	0	0	1				0	0
Acer BE 13827	OCJDPMIO_01109	OCJDPMIO_01109	OCJDPMIO_01109	protein_coding		0	5	1	1	5				0	0
Acer BE 13827	OCJDPMIO_01110	OCJDPMIO_01110	OCJDPMIO_01110	protein_coding		0	0	5	5	0				0	0
Acer BE 13827	OCJDPMIO_01223	OCJDPMIO_01223	OCJDPMIO_01223	protein_coding		0	0	1	1	0				0	0
Acer BE 13827	OCJDPMIO_01228	OCJDPMIO_01228	OCJDPMIO_01228	protein_coding		0	0	1	1	0				0	0
Acer BE 13827	OCJDPMIO_01229	OCJDPMIO_01229	OCJDPMIO_01229	protein_coding		0	10	0	0	10				0	0
Acer BE 13827	OCJDPMIO_01230	OCJDPMIO_01230	OCJDPMIO_01230	protein_coding		0	0	10	0	0				0	10
Acer BE 13827	OCJDPMIO_01231	OCJDPMIO_01231	OCJDPMIO_01231	protein_coding		0	0	10	10	0				0	0
Acer BE 13827	OCJDPMIO_01275	OCJDPMIO_01275	OCJDPMIO_01275	protein_coding		0	2	0	0	2				0	0
Acer BE 13827	OCJDPMIO_01276	OCJDPMIO_01276	OCJDPMIO_01276	protein_coding		0	0	2	2	0				0	0
Acer BE 13827	OCJDPMIO_01289	OCJDPMIO_01289	OCJDPMIO_01289	protein_coding		0	0	1	1	0				0	0
Acer BE 13827	OCJDPMIO_01316	OCJDPMIO_01316	OCJDPMIO_01316	protein_coding		0	0	2	2	0				0	0
Acer BE 13827	OCJDPMIO_01317	OCJDPMIO_01317	OCJDPMIO_01317	protein_coding		0	1	1	1	1				0	0
Acer BE 13827	OCJDPMIO_01319	OCJDPMIO_01319	OCJDPMIO_01319	protein_coding		0	0	2	1	0				0	1
Acer BE 13827	OCJDPMIO_01364	OCJDPMIO_01364	OCJDPMIO_01364	protein_coding		0	0	1	1	0				0	0
Acer BE 13827	OCJDPMIO_01365	OCJDPMIO_01365	OCJDPMIO_01365	protein_coding		0	1	0	0	1				0	0
Acer BE 13827	radA	OCJDPMIO_00380	OCJDPMIO_00380	protein_coding		0	0	2	2	0				0	0
Acer BE 13827	recN	OCJDPMIO_00290	OCJDPMIO_00290	protein_coding		0	1	0	0	1				0	0
Acer BE 13827	ribH1	OCJDPMIO_01088	OCJDPMIO_01088	protein_coding		0	0	1	1	0				0	0
Acer BE 13827	ribN_4	OCJDPMIO_01227	OCJDPMIO_01227	protein_coding		0	0	1	0	0				0	1
Acer BE 13827	rkpK	OCJDPMIO_01053	OCJDPMIO_01053	protein_coding		0	0	1	0	0				0	1
Acer BE 13827	rluC	OCJDPMIO_00398	OCJDPMIO_00398	protein_coding		0	0	1	0	0				0	1
Acer BE 13827	rmd	OCJDPMIO_01108	OCJDPMIO_01108	protein_coding		0	0	6	1	0				0	5
Acer BE 13827	sucA	OCJDPMIO_00587	OCJDPMIO_00587	protein_coding		0	0	1	1	0				0	0
Acer BE 13827	sucB	OCJDPMIO_00588	OCJDPMIO_00588	protein_coding		1	0	0	0	0				1	0
Acer BE 13827	thrS	OCJDPMIO_00294	OCJDPMIO_00294	protein_coding		0	0	2	1	0				0	1
Acer BE 13827	traD_1	OCJDPMIO_01287	OCJDPMIO_01287	protein_coding		0	0	1	0	0				0	1
Acer BE 13827	traD_2	OCJDPMIO_01288	OCJDPMIO_01288	protein_coding		1	0	0	0	0				1	0
Acer BE 13827	xerD_2	OCJDPMIO_01049	OCJDPMIO_01049	protein_coding		0	0	1	1	0				0	0
Acer BE 13827	ygfA	OCJDPMIO_00379	OCJDPMIO_00379	protein_coding		0	0	2	0	0				0	2
Acer BE 13827	yhcG	OCJDPMIO_01290	OCJDPMIO_01290	protein_coding		0	0	1	1	0				0	0
Acer BE 13786	bcp	OCJDPMIO_00585	OCJDPMIO_00585	protein_coding		0	0	3	0	0				0	3
Acer BE 13786	btuD	OCJDPMIO_01224	OCJDPMIO_01224	protein_coding		0	0	1	1	0				0	0
Acer BE 13786	cutA	OCJDPMIO_00586	OCJDPMIO_00586	protein_coding		0	0	5	5	0				0	0
Acer BE 13786	cysS	OCJDPMIO_00590	OCJDPMIO_00590	protein_coding		0	0	5	0	0				0	5
Acer BE 13786	era	OCJDPMIO_00430	OCJDPMIO_00430	protein_coding		0	0	1	1	0				0	0
Acer BE 13786	frr	OCJDPMIO_00440	OCJDPMIO_00440	protein_coding		0	0	1	0	0				0	1
Acer BE 13786	hin_2	OCJDPMIO_01318	OCJDPMIO_01318	protein_coding		0	0	1	1	0				0	0
Acer BE 13786	hslU	OCJDPMIO_00296	OCJDPMIO_00296	protein_coding		0	0	1	1	0				0	0
Acer BE 13786	hslV	OCJDPMIO_00431	OCJDPMIO_00431	protein_coding		0	0	1	1	0				0	0
Acer BE 13786	infC	OCJDPMIO_00295	OCJDPMIO_00295	protein_coding		0	0	1	1	0				0	0
Acer BE 13786	lepB	OCJDPMIO_00428	OCJDPMIO_00428	protein_coding		0	0	1	1	0				0	0
Acer BE 13786	lpd3	OCJDPMIO_00589	OCJDPMIO_00589	protein_coding		0	2	3	0	2				0	3
Acer BE 13786	ltaA	OCJDPMIO_01226	OCJDPMIO_01226	protein_coding		0	0	1	1	0				0	0
Acer BE 13786	ltaE	OCJDPMIO_01225	OCJDPMIO_01225	protein_coding		0	0	1	1	0				0	0
Acer BE 13786	nanT_3	OCJDPMIO_00956	OCJDPMIO_00956	protein_coding		0	0	2	0	0				0	2
Acer BE 13786	OCJDPMIO_00198	OCJDPMIO_00198	OCJDPMIO_00198	protein_coding		0	0	1	1	0				0	0
Acer BE 13786	OCJDPMIO_00199	OCJDPMIO_00199	OCJDPMIO_00199	protein_coding		0	1	0	0	1				0	0
Acer BE 13786	OCJDPMIO_00200	OCJDPMIO_00200	OCJDPMIO_00200	protein_coding		0	0	1	0	0				0	1
Acer BE 13786	OCJDPMIO_00201	OCJDPMIO_00201	OCJDPMIO_00201	protein_coding		0	0	1	0	0				0	1
Acer BE 13786	OCJDPMIO_00202	OCJDPMIO_00202	OCJDPMIO_00202	protein_coding		0	0	1	0	0				0	1
Acer BE 13786	OCJDPMIO_00203	OCJDPMIO_00203	OCJDPMIO_00203	protein_coding		0	0	1	0	0				0	1
Acer BE 13786	OCJDPMIO_00293	OCJDPMIO_00293	OCJDPMIO_00293	protein_coding		0	0	1	0	0				0	1
Acer BE 13786	OCJDPMIO_00297	OCJDPMIO_00297	OCJDPMIO_00297	protein_coding		0	0	1	1	0				0	0
Acer BE 13786	OCJDPMIO_00298	OCJDPMIO_00298	OCJDPMIO_00298	protein_coding		0	1	0	0	1				0	0
Acer BE 13786	OCJDPMIO_00378	OCJDPMIO_00378	OCJDPMIO_00378	protein_coding		0	0	1	0	0				0	1
Acer BE 13786	OCJDPMIO_00381	OCJDPMIO_00381	OCJDPMIO_00381	protein_coding		0	0	1	1	0				0	0
Acer BE 13786	OCJDPMIO_00382	OCJDPMIO_00382	OCJDPMIO_00382	protein_coding		0	0	1	0	0				0	1
Acer BE 13786	OCJDPMIO_00383	OCJDPMIO_00383	OCJDPMIO_00383	protein_coding		0	1	0	0	1				0	0
Acer BE 13786	OCJDPMIO_00384	OCJDPMIO_00384	OCJDPMIO_00384	protein_coding		0	0	1	0	0				0	1
Acer BE 13786	OCJDPMIO_00385	OCJDPMIO_00385	OCJDPMIO_00385	protein_coding		0	0	1	1	0				0	0
Acer BE 13786	OCJDPMIO_00432	OCJDPMIO_00432	OCJDPMIO_00432	protein_coding		0	0	1	0	0				0	1
Acer BE 13786	OCJDPMIO_00434	OCJDPMIO_00434	OCJDPMIO_00434	protein_coding		0	0	1	1	0				0	0
Acer BE 13786	OCJDPMIO_00435	OCJDPMIO_00435	OCJDPMIO_00435	protein_coding		0	1	0	0	1				0	0
Acer BE 13786	OCJDPMIO_00436	OCJDPMIO_00436	OCJDPMIO_00436	protein_coding		0	0	1	1	0				0	0
Acer BE 13786	OCJDPMIO_00583	OCJDPMIO_00583	OCJDPMIO_00583	protein_coding		0	0	1	0	0				0	1
Acer BE 13786	OCJDPMIO_00584	OCJDPMIO_00584	OCJDPMIO_00584	protein_coding		0	0	3	0	0				0	3
Acer BE 13786	OCJDPMIO_00591	OCJDPMIO_00591	OCJDPMIO_00591	protein_coding		0	0	4	0	0				0	4
Acer BE 13786	OCJDPMIO_00592	OCJDPMIO_00592	OCJDPMIO_00592	protein_coding		0	0	4	0	0				0	4
Acer BE 13786	OCJDPMIO_00761	OCJDPMIO_00761	OCJDPMIO_00761	protein_coding		0	0	1	1	0				0	0
Acer BE 13786	OCJDPMIO_00762	OCJDPMIO_00762	OCJDPMIO_00762	protein_coding		0	0	1	1	0				0	0
Acer BE 13786	OCJDPMIO_00765	OCJDPMIO_00765	OCJDPMIO_00765	protein_coding		0	0	1	1	0				0	0
Acer BE 13786	OCJDPMIO_00766	OCJDPMIO_00766	OCJDPMIO_00766	protein_coding		0	0	1	0	0				0	1
Acer BE 13786	OCJDPMIO_00767	OCJDPMIO_00767	OCJDPMIO_00767	protein_coding		0	0	1	0	0				0	1
Acer BE 13786	OCJDPMIO_00770	OCJDPMIO_00770	OCJDPMIO_00770	protein_coding		0	0	1	0	0				0	1
Acer BE 13786	OCJDPMIO_00954	OCJDPMIO_00954	OCJDPMIO_00954	protein_coding		0	0	2	2	0				0	0
Acer BE 13786	OCJDPMIO_00955	OCJDPMIO_00955	OCJDPMIO_00955	protein_coding		0	0	2	2	0				0	0
Acer BE 13786	OCJDPMIO_00958	OCJDPMIO_00958	OCJDPMIO_00958	protein_coding		0	0	2	2	0				0	0
Acer BE 13786	OCJDPMIO_01223	OCJDPMIO_01223	OCJDPMIO_01223	protein_coding		0	0	1	1	0				0	0
Acer BE 13786	OCJDPMIO_01228	OCJDPMIO_01228	OCJDPMIO_01228	protein_coding		0	0	1	1	0				0	0
Acer BE 13786	OCJDPMIO_01229	OCJDPMIO_01229	OCJDPMIO_01229	protein_coding		0	7	0	0	7				0	0
Acer BE 13786	OCJDPMIO_01230	OCJDPMIO_01230	OCJDPMIO_01230	protein_coding		0	0	7	0	0				0	7
Acer BE 13786	OCJDPMIO_01231	OCJDPMIO_01231	OCJDPMIO_01231	protein_coding		0	0	7	7	0				0	0
Acer BE 13786	OCJDPMIO_01275	OCJDPMIO_01275	OCJDPMIO_01275	protein_coding		0	2	0	0	2				0	0
Acer BE 13786	OCJDPMIO_01276	OCJDPMIO_01276	OCJDPMIO_01276	protein_coding		0	0	2	2	0				0	0
Acer BE 13786	OCJDPMIO_01289	OCJDPMIO_01289	OCJDPMIO_01289	protein_coding		0	0	1	1	0				0	0
Acer BE 13786	OCJDPMIO_01303	OCJDPMIO_01303	OCJDPMIO_01303	protein_coding		0	0	1	1	0				0	0
Acer BE 13786	OCJDPMIO_01316	OCJDPMIO_01316	OCJDPMIO_01316	protein_coding		0	0	1	1	0				0	0
Acer BE 13786	OCJDPMIO_01317	OCJDPMIO_01317	OCJDPMIO_01317	protein_coding		0	0	1	1	0				0	0
Acer BE 13786	OCJDPMIO_01319	OCJDPMIO_01319	OCJDPMIO_01319	protein_coding		0	0	1	0	0				0	1
Acer BE 13786	OCJDPMIO_01364	OCJDPMIO_01364	OCJDPMIO_01364	protein_coding		0	0	3	3	0				0	0
Acer BE 13786	OCJDPMIO_01365	OCJDPMIO_01365	OCJDPMIO_01365	protein_coding		0	3	0	0	3				0	0
Acer BE 13786	ppdK	OCJDPMIO_00427	OCJDPMIO_00427	protein_coding		0	0	1	1	0				0	0
Acer BE 13786	pyrH	OCJDPMIO_00439	OCJDPMIO_00439	protein_coding		0	0	1	0	0				0	1
Acer BE 13786	radA	OCJDPMIO_00380	OCJDPMIO_00380	protein_coding		0	0	1	1	0				0	0
Acer BE 13786	rcsC_1	OCJDPMIO_00957	OCJDPMIO_00957	protein_coding		1	0	1	0	0				1	1
Acer BE 13786	ribN_4	OCJDPMIO_01227	OCJDPMIO_01227	protein_coding		0	1	0	0	1				0	0
Acer BE 13786	rnc	OCJDPMIO_00429	OCJDPMIO_00429	protein_coding		0	0	1	1	0				0	0
Acer BE 13786	rpsB	OCJDPMIO_00437	OCJDPMIO_00437	protein_coding		0	0	1	0	0				0	1
Acer BE 13786	rpsD	OCJDPMIO_00768	OCJDPMIO_00768	protein_coding		0	0	1	0	0				0	1
Acer BE 13786	rpsT	OCJDPMIO_00769	OCJDPMIO_00769	protein_coding		0	0	1	0	0				0	1
Acer BE 13786	serS	OCJDPMIO_00763	OCJDPMIO_00763	protein_coding		0	0	1	1	0				0	0
Acer BE 13786	sucA	OCJDPMIO_00587	OCJDPMIO_00587	protein_coding		0	1	4	4	1				0	0
Acer BE 13786	sucB	OCJDPMIO_00588	OCJDPMIO_00588	protein_coding		1	1	3	2	1				1	1
Acer BE 13786	tatC	OCJDPMIO_00764	OCJDPMIO_00764	protein_coding		0	0	1	1	0				0	0
Acer BE 13786	thrS	OCJDPMIO_00294	OCJDPMIO_00294	protein_coding		0	0	1	1	0				0	0
Acer BE 13786	traD_1	OCJDPMIO_01287	OCJDPMIO_01287	protein_coding		0	0	1	0	0				0	1
Acer BE 13786	traD_2	OCJDPMIO_01288	OCJDPMIO_01288	protein_coding		1	0	0	0	0				1	0
Acer BE 13786	truA	OCJDPMIO_00441	OCJDPMIO_00441	protein_coding		0	0	1	1	0				0	0
Acer BE 13786	tsf	OCJDPMIO_00438	OCJDPMIO_00438	protein_coding		0	0	1	0	0				0	1
Acer BE 13786	ygfA	OCJDPMIO_00379	OCJDPMIO_00379	protein_coding		0	0	1	0	0				0	1
Acer BE 13786	yhcG	OCJDPMIO_01290	OCJDPMIO_01290	protein_coding		0	0	1	1	0				0	0
Acer BE 13792	accA1	OCJDPMIO_00002	OCJDPMIO_00002	protein_coding	0	0	0	1	1	0		0		0	0
Acer BE 13792	artM	OCJDPMIO_00157	OCJDPMIO_00157	protein_coding	0	0	0	1	1	0		0		0	0
Acer BE 13792	artP	OCJDPMIO_00148	OCJDPMIO_00148	protein_coding	0	0	0	1	0	0		0		0	1
Acer BE 13792	artQ	OCJDPMIO_00158	OCJDPMIO_00158	protein_coding	0	0	0	1	1	0		0		0	0
Acer BE 13792	btuD	OCJDPMIO_01224	OCJDPMIO_01224	protein_coding	0	0	0	1	1	0		0		0	0
Acer BE 13792	cydA	OCJDPMIO_00010	OCJDPMIO_00010	protein_coding	0	0	0	1	0	0		0		0	1
Acer BE 13792	fdxA	OCJDPMIO_01086	OCJDPMIO_01086	protein_coding	0	0	0	2	0	0		0		0	2
Acer BE 13792	folP	OCJDPMIO_00154	OCJDPMIO_00154	protein_coding	0	0	0	1	1	0		0		0	0
Acer BE 13792	ftsA	OCJDPMIO_00030	OCJDPMIO_00030	protein_coding	0	0	0	1	1	0		0		0	0
Acer BE 13792	ftsQ	OCJDPMIO_00029	OCJDPMIO_00029	protein_coding	0	0	0	1	1	0		0		0	0
Acer BE 13792	ftsY	OCJDPMIO_00009	OCJDPMIO_00009	protein_coding	0	0	0	1	1	0		0		0	0
Acer BE 13792	glyS	OCJDPMIO_00153	OCJDPMIO_00153	protein_coding	0	0	1	0	0	1		0		0	0
Acer BE 13792	higB	OCJDPMIO_01047	OCJDPMIO_01047	protein_coding	0	0	0	2	2	0		0		0	0
Acer BE 13792	hin_1	OCJDPMIO_01051	OCJDPMIO_01051	protein_coding	0	0	2	0	0	2		0		0	0
Acer BE 13792	hin_2	OCJDPMIO_01318	OCJDPMIO_01318	protein_coding	0	0	0	1	0	0		0		0	1
Acer BE 13792	hslU	OCJDPMIO_00296	OCJDPMIO_00296	protein_coding	0	0	0	1	1	0		0		0	0
Acer BE 13792	infC	OCJDPMIO_00295	OCJDPMIO_00295	protein_coding	0	0	0	1	1	0		0		0	0
Acer BE 13792	ispG	OCJDPMIO_00028	OCJDPMIO_00028	protein_coding	0	0	0	1	0	0		0		0	1
Acer BE 13792	ltaA	OCJDPMIO_01226	OCJDPMIO_01226	protein_coding	0	1	0	0	0	0		0		1	0
Acer BE 13792	ltaE	OCJDPMIO_01225	OCJDPMIO_01225	protein_coding	0	0	0	1	1	0		0		0	0
Acer BE 13792	miaA	OCJDPMIO_00149	OCJDPMIO_00149	protein_coding	0	0	0	1	0	0		0		0	1
Acer BE 13792	mshA	OCJDPMIO_01107	OCJDPMIO_01107	protein_coding	0	0	0	3	0	0		0		0	3
Acer BE 13792	nadK	OCJDPMIO_00152	OCJDPMIO_00152	protein_coding	0	0	0	1	1	0		0		0	0
Acer BE 13792	nusB	OCJDPMIO_01089	OCJDPMIO_01089	protein_coding	0	0	0	2	2	0		0		0	0
Acer BE 13792	OCJDPMIO_00001	OCJDPMIO_00001	OCJDPMIO_00001	protein_coding	0	0	0	1	1	0		0		0	0
Acer BE 13792	OCJDPMIO_00003	OCJDPMIO_00003	OCJDPMIO_00003	protein_coding	0	0	0	1	1	0		0		0	0
Acer BE 13792	OCJDPMIO_00004	OCJDPMIO_00004	OCJDPMIO_00004	protein_coding	0	0	0	1	0	0		0		0	1
Acer BE 13792	OCJDPMIO_00005	OCJDPMIO_00005	OCJDPMIO_00005	protein_coding	0	0	0	1	0	0		0		0	1
Acer BE 13792	OCJDPMIO_00006	OCJDPMIO_00006	OCJDPMIO_00006	protein_coding	0	0	1	0	0	1		0		0	0
Acer BE 13792	OCJDPMIO_00007	OCJDPMIO_00007	OCJDPMIO_00007	protein_coding	0	0	0	1	1	0		0		0	0
Acer BE 13792	OCJDPMIO_00008	OCJDPMIO_00008	OCJDPMIO_00008	protein_coding	0	0	0	1	0	0		0		0	1
Acer BE 13792	OCJDPMIO_00031	OCJDPMIO_00031	OCJDPMIO_00031	protein_coding	0	0	0	1	1	0		0		0	0
Acer BE 13792	OCJDPMIO_00032	OCJDPMIO_00032	OCJDPMIO_00032	protein_coding	1	0	0	0	0	0		1		0	0
Acer BE 13792	OCJDPMIO_00150	OCJDPMIO_00150	OCJDPMIO_00150	protein_coding	0	0	0	1	0	0		0		0	1
Acer BE 13792	OCJDPMIO_00151	OCJDPMIO_00151	OCJDPMIO_00151	protein_coding	0	0	0	1	0	0		0		0	1
Acer BE 13792	OCJDPMIO_00156	OCJDPMIO_00156	OCJDPMIO_00156	protein_coding	0	0	0	1	1	0		0		0	0
Acer BE 13792	OCJDPMIO_00159	OCJDPMIO_00159	OCJDPMIO_00159	protein_coding	0	0	0	1	1	0		0		0	0
Acer BE 13792	OCJDPMIO_00293	OCJDPMIO_00293	OCJDPMIO_00293	protein_coding	0	0	0	1	0	0		0		0	1
Acer BE 13792	OCJDPMIO_00297	OCJDPMIO_00297	OCJDPMIO_00297	protein_coding	0	0	0	1	1	0		0		0	0
Acer BE 13792	OCJDPMIO_00298	OCJDPMIO_00298	OCJDPMIO_00298	protein_coding	0	0	1	0	0	1		0		0	0
Acer BE 13792	OCJDPMIO_01044	OCJDPMIO_01044	OCJDPMIO_01044	protein_coding	0	0	0	2	2	0		0		0	0
Acer BE 13792	OCJDPMIO_01045	OCJDPMIO_01045	OCJDPMIO_01045	protein_coding	0	0	0	2	2	0		0		0	0
Acer BE 13792	OCJDPMIO_01046	OCJDPMIO_01046	OCJDPMIO_01046	protein_coding	0	0	0	2	2	0		0		0	0
Acer BE 13792	OCJDPMIO_01048	OCJDPMIO_01048	OCJDPMIO_01048	protein_coding	0	0	0	2	2	0		0		0	0
Acer BE 13792	OCJDPMIO_01050	OCJDPMIO_01050	OCJDPMIO_01050	protein_coding	0	0	0	2	2	0		0		0	0
Acer BE 13792	OCJDPMIO_01052	OCJDPMIO_01052	OCJDPMIO_01052	protein_coding	0	0	0	2	0	0		0		0	2
Acer BE 13792	OCJDPMIO_01083	OCJDPMIO_01083	OCJDPMIO_01083	protein_coding	0	0	0	1	0	0		0		0	1
Acer BE 13792	OCJDPMIO_01085	OCJDPMIO_01085	OCJDPMIO_01085	protein_coding	0	0	0	2	0	0		0		0	2
Acer BE 13792	OCJDPMIO_01090	OCJDPMIO_01090	OCJDPMIO_01090	protein_coding	0	0	0	2	0	0		0		0	2
Acer BE 13792	OCJDPMIO_01091	OCJDPMIO_01091	OCJDPMIO_01091	protein_coding	0	0	1	1	1	1		0		0	0
Acer BE 13792	OCJDPMIO_01109	OCJDPMIO_01109	OCJDPMIO_01109	protein_coding	0	1	2	0	0	2		0		1	0
Acer BE 13792	OCJDPMIO_01110	OCJDPMIO_01110	OCJDPMIO_01110	protein_coding	0	0	0	3	3	0		0		0	0
Acer BE 13792	OCJDPMIO_01223	OCJDPMIO_01223	OCJDPMIO_01223	protein_coding	0	0	0	1	1	0		0		0	0
Acer BE 13792	OCJDPMIO_01228	OCJDPMIO_01228	OCJDPMIO_01228	protein_coding	0	0	0	1	1	0		0		0	0
Acer BE 13792	OCJDPMIO_01229	OCJDPMIO_01229	OCJDPMIO_01229	protein_coding	0	0	5	0	0	5		0		0	0
Acer BE 13792	OCJDPMIO_01230	OCJDPMIO_01230	OCJDPMIO_01230	protein_coding	0	0	0	5	0	0		0		0	5
Acer BE 13792	OCJDPMIO_01231	OCJDPMIO_01231	OCJDPMIO_01231	protein_coding	0	0	0	5	5	0		0		0	0
Acer BE 13792	OCJDPMIO_01316	OCJDPMIO_01316	OCJDPMIO_01316	protein_coding	0	0	0	1	1	0		0		0	0
Acer BE 13792	OCJDPMIO_01317	OCJDPMIO_01317	OCJDPMIO_01317	protein_coding	0	0	0	1	1	0		0		0	0
Acer BE 13792	OCJDPMIO_01319	OCJDPMIO_01319	OCJDPMIO_01319	protein_coding	0	0	0	1	1	0		0		0	0
Acer BE 13792	OCJDPMIO_01364	OCJDPMIO_01364	OCJDPMIO_01364	protein_coding	0	0	0	1	1	0		0		0	0
Acer BE 13792	OCJDPMIO_01365	OCJDPMIO_01365	OCJDPMIO_01365	protein_coding	0	0	1	0	0	1		0		0	0
Acer BE 13792	ratA	OCJDPMIO_00155	OCJDPMIO_00155	protein_coding	0	0	0	1	1	0		0		0	0
Acer BE 13792	ribH1	OCJDPMIO_01088	OCJDPMIO_01088	protein_coding	0	0	0	2	2	0		0		0	0
Acer BE 13792	ribN_4	OCJDPMIO_01227	OCJDPMIO_01227	protein_coding	0	0	0	1	0	0		0		0	1
Acer BE 13792	rkpK	OCJDPMIO_01053	OCJDPMIO_01053	protein_coding	0	0	0	2	0	0		0		0	2
Acer BE 13792	rmd	OCJDPMIO_01108	OCJDPMIO_01108	protein_coding	0	0	0	3	0	0		0		0	3
Acer BE 13792	thrS	OCJDPMIO_00294	OCJDPMIO_00294	protein_coding	0	0	0	1	1	0		0		0	0
Acer BE 13792	xerD_2	OCJDPMIO_01049	OCJDPMIO_01049	protein_coding	0	0	0	2	2	0		0		0	0
Acer BE 13792	ychF	OCJDPMIO_00147	OCJDPMIO_00147	protein_coding	0	0	0	1	0	0		0		0	1
Acer VI 13738	btuD	OCJDPMIO_01224	OCJDPMIO_01224	protein_coding		0	0	2	2	0				0	0
Acer VI 13738	era	OCJDPMIO_00430	OCJDPMIO_00430	protein_coding		0	0	1	1	0				0	0
Acer VI 13738	frr	OCJDPMIO_00440	OCJDPMIO_00440	protein_coding		0	0	1	0	0				0	1
Acer VI 13738	glnB	OCJDPMIO_00674	OCJDPMIO_00674	protein_coding		0	0	1	0	0				0	1
Acer VI 13738	glnII	OCJDPMIO_00673	OCJDPMIO_00673	protein_coding		0	0	1	0	0				0	1
Acer VI 13738	hemW	OCJDPMIO_00672	OCJDPMIO_00672	protein_coding		0	0	1	0	0				0	1
Acer VI 13738	hslU	OCJDPMIO_00296	OCJDPMIO_00296	protein_coding		0	0	1	1	0				0	0
Acer VI 13738	hslV	OCJDPMIO_00431	OCJDPMIO_00431	protein_coding		0	0	1	1	0				0	0
Acer VI 13738	infC	OCJDPMIO_00295	OCJDPMIO_00295	protein_coding		0	0	1	1	0				0	0
Acer VI 13738	lepB	OCJDPMIO_00428	OCJDPMIO_00428	protein_coding		0	0	1	1	0				0	0
Acer VI 13738	lnt	OCJDPMIO_00671	OCJDPMIO_00671	protein_coding		0	0	1	0	0				0	1
Acer VI 13738	ltaA	OCJDPMIO_01226	OCJDPMIO_01226	protein_coding		0	2	0	0	2				0	0
Acer VI 13738	ltaE	OCJDPMIO_01225	OCJDPMIO_01225	protein_coding		0	0	2	2	0				0	0
Acer VI 13738	motA	OCJDPMIO_00669	OCJDPMIO_00669	protein_coding		0	1	0	0	1				0	0
Acer VI 13738	motB	OCJDPMIO_00668	OCJDPMIO_00668	protein_coding		0	0	1	0	0				0	1
Acer VI 13738	mshA	OCJDPMIO_01107	OCJDPMIO_01107	protein_coding		0	0	1	0	0				0	1
Acer VI 13738	OCJDPMIO_00293	OCJDPMIO_00293	OCJDPMIO_00293	protein_coding		0	0	1	0	0				0	1
Acer VI 13738	OCJDPMIO_00297	OCJDPMIO_00297	OCJDPMIO_00297	protein_coding		0	0	1	1	0				0	0
Acer VI 13738	OCJDPMIO_00298	OCJDPMIO_00298	OCJDPMIO_00298	protein_coding		0	1	0	0	1				0	0
Acer VI 13738	OCJDPMIO_00378	OCJDPMIO_00378	OCJDPMIO_00378	protein_coding		0	0	2	0	0				0	2
Acer VI 13738	OCJDPMIO_00381	OCJDPMIO_00381	OCJDPMIO_00381	protein_coding		0	0	2	2	0				0	0
Acer VI 13738	OCJDPMIO_00382	OCJDPMIO_00382	OCJDPMIO_00382	protein_coding		0	0	2	0	0				0	2
Acer VI 13738	OCJDPMIO_00383	OCJDPMIO_00383	OCJDPMIO_00383	protein_coding		0	0	2	0	0				0	2
Acer VI 13738	OCJDPMIO_00384	OCJDPMIO_00384	OCJDPMIO_00384	protein_coding		0	0	2	0	0				0	2
Acer VI 13738	OCJDPMIO_00385	OCJDPMIO_00385	OCJDPMIO_00385	protein_coding		0	0	2	2	0				0	0
Acer VI 13738	OCJDPMIO_00432	OCJDPMIO_00432	OCJDPMIO_00432	protein_coding		0	0	1	0	0				0	1
Acer VI 13738	OCJDPMIO_00434	OCJDPMIO_00434	OCJDPMIO_00434	protein_coding		0	0	1	1	0				0	0
Acer VI 13738	OCJDPMIO_00435	OCJDPMIO_00435	OCJDPMIO_00435	protein_coding		0	1	0	0	1				0	0
Acer VI 13738	OCJDPMIO_00436	OCJDPMIO_00436	OCJDPMIO_00436	protein_coding		0	0	1	1	0				0	0
Acer VI 13738	OCJDPMIO_00665	OCJDPMIO_00665	OCJDPMIO_00665	protein_coding		0	0	1	1	0				0	0
Acer VI 13738	OCJDPMIO_00666	OCJDPMIO_00666	OCJDPMIO_00666	protein_coding		0	0	1	0	0				0	1
Acer VI 13738	OCJDPMIO_00670	OCJDPMIO_00670	OCJDPMIO_00670	protein_coding		0	0	1	0	0				0	1
Acer VI 13738	OCJDPMIO_01109	OCJDPMIO_01109	OCJDPMIO_01109	protein_coding		0	1	0	0	1				0	0
Acer VI 13738	OCJDPMIO_01110	OCJDPMIO_01110	OCJDPMIO_01110	protein_coding		0	0	1	1	0				0	0
Acer VI 13738	OCJDPMIO_01223	OCJDPMIO_01223	OCJDPMIO_01223	protein_coding		0	0	2	2	0				0	0
Acer VI 13738	OCJDPMIO_01228	OCJDPMIO_01228	OCJDPMIO_01228	protein_coding		0	0	2	2	0				0	0
Acer VI 13738	OCJDPMIO_01246	OCJDPMIO_01246	OCJDPMIO_01246	protein_coding		0	0	1	0	0				0	1
Acer VI 13738	OCJDPMIO_01247	OCJDPMIO_01247	OCJDPMIO_01247	protein_coding		0	1	0	0	1				0	0
Acer VI 13738	OCJDPMIO_01248	OCJDPMIO_01248	OCJDPMIO_01248	protein_coding		0	0	1	1	0				0	0
Acer VI 13738	pnp	OCJDPMIO_00377	OCJDPMIO_00377	protein_coding		0	0	2	2	0				0	0
Acer VI 13738	pyrH	OCJDPMIO_00439	OCJDPMIO_00439	protein_coding		0	0	1	0	0				0	1
Acer VI 13738	radA	OCJDPMIO_00380	OCJDPMIO_00380	protein_coding		0	0	2	2	0				0	0
Acer VI 13738	ribN_4	OCJDPMIO_01227	OCJDPMIO_01227	protein_coding		0	0	2	0	0				0	2
Acer VI 13738	rmd	OCJDPMIO_01108	OCJDPMIO_01108	protein_coding		0	0	1	0	0				0	1
Acer VI 13738	rnc	OCJDPMIO_00429	OCJDPMIO_00429	protein_coding		0	0	1	1	0				0	0
Acer VI 13738	rplB	OCJDPMIO_00564	OCJDPMIO_00564	protein_coding		0	0	1	0	0				0	1
Acer VI 13738	rplC	OCJDPMIO_00561	OCJDPMIO_00561	protein_coding		0	0	1	0	0				0	1
Acer VI 13738	rplD	OCJDPMIO_00562	OCJDPMIO_00562	protein_coding		0	0	1	0	0				0	1
Acer VI 13738	rplP	OCJDPMIO_00568	OCJDPMIO_00568	protein_coding		0	0	1	0	0				0	1
Acer VI 13738	rplV	OCJDPMIO_00566	OCJDPMIO_00566	protein_coding		0	0	1	0	0				0	1
Acer VI 13738	rplW	OCJDPMIO_00563	OCJDPMIO_00563	protein_coding		0	0	1	0	0				0	1
Acer VI 13738	rpsB	OCJDPMIO_00437	OCJDPMIO_00437	protein_coding		0	0	1	0	0				0	1
Acer VI 13738	rpsC	OCJDPMIO_00567	OCJDPMIO_00567	protein_coding		0	0	1	0	0				0	1
Acer VI 13738	rpsJ	OCJDPMIO_00560	OCJDPMIO_00560	protein_coding		0	0	1	0	0				0	1
Acer VI 13738	rpsS	OCJDPMIO_00565	OCJDPMIO_00565	protein_coding		0	0	1	0	0				0	1
Acer VI 13738	thrS	OCJDPMIO_00294	OCJDPMIO_00294	protein_coding		0	0	1	1	0				0	0
Acer VI 13738	truA	OCJDPMIO_00441	OCJDPMIO_00441	protein_coding		0	0	1	1	0				0	0
Acer VI 13738	tsf	OCJDPMIO_00438	OCJDPMIO_00438	protein_coding		0	0	1	0	0				0	1
Acer VI 13738	tufA_1	OCJDPMIO_00559	OCJDPMIO_00559	protein_coding		1	0	0	0	0				1	0
Acer VI 13738	typA	OCJDPMIO_00667	OCJDPMIO_00667	protein_coding		0	0	1	0	0				0	1
Acer VI 13738	ygfA	OCJDPMIO_00379	OCJDPMIO_00379	protein_coding		0	0	2	0	0				0	2
Acer VI 13714	btuD	OCJDPMIO_01224	OCJDPMIO_01224	protein_coding	0		2	3	3	2	0		0		0
Acer VI 13714	higB	OCJDPMIO_01047	OCJDPMIO_01047	protein_coding	0		0	1	0	0	0		0		1
Acer VI 13714	hin_1	OCJDPMIO_01051	OCJDPMIO_01051	protein_coding	0		0	1	0	0	0		0		1
Acer VI 13714	hslU	OCJDPMIO_00296	OCJDPMIO_00296	protein_coding	0		0	2	2	0	0		0		0
Acer VI 13714	infC	OCJDPMIO_00295	OCJDPMIO_00295	protein_coding	0		0	2	2	0	0		0		0
Acer VI 13714	ltaA	OCJDPMIO_01226	OCJDPMIO_01226	protein_coding	0		2	3	0	2	0		0		3
Acer VI 13714	ltaE	OCJDPMIO_01225	OCJDPMIO_01225	protein_coding	1		0	4	2	0	1		1		2
Acer VI 13714	mshA	OCJDPMIO_01107	OCJDPMIO_01107	protein_coding	0		0	1	0	0	0		0		1
Acer VI 13714	nusA	OCJDPMIO_01285	OCJDPMIO_01285	protein_coding	0		1	0	0	1	0		0		0
Acer VI 13714	OCJDPMIO_00293	OCJDPMIO_00293	OCJDPMIO_00293	protein_coding	0		0	2	0	0	0		0		2
Acer VI 13714	OCJDPMIO_00297	OCJDPMIO_00297	OCJDPMIO_00297	protein_coding	0		0	2	2	0	0		0		0
Acer VI 13714	OCJDPMIO_00298	OCJDPMIO_00298	OCJDPMIO_00298	protein_coding	0		2	0	0	2	0		0		0
Acer VI 13714	OCJDPMIO_00937	OCJDPMIO_00937	OCJDPMIO_00937	protein_coding	0		0	1	0	0	0		0		1
Acer VI 13714	OCJDPMIO_00938	OCJDPMIO_00938	OCJDPMIO_00938	protein_coding	0		0	1	0	0	0		0		1
Acer VI 13714	OCJDPMIO_00939	OCJDPMIO_00939	OCJDPMIO_00939	protein_coding	0		0	1	0	0	0		0		1
Acer VI 13714	OCJDPMIO_00940	OCJDPMIO_00940	OCJDPMIO_00940	protein_coding	0		1	0	0	1	0		0		0
Acer VI 13714	OCJDPMIO_00941	OCJDPMIO_00941	OCJDPMIO_00941	protein_coding	0		0	1	1	0	0		0		0
Acer VI 13714	OCJDPMIO_00943	OCJDPMIO_00943	OCJDPMIO_00943	protein_coding	0		0	1	1	0	0		0		0
Acer VI 13714	OCJDPMIO_00944	OCJDPMIO_00944	OCJDPMIO_00944	protein_coding	0		0	1	1	0	0		0		0
Acer VI 13714	OCJDPMIO_00945	OCJDPMIO_00945	OCJDPMIO_00945	protein_coding	0		0	1	1	0	0		0		0
Acer VI 13714	OCJDPMIO_01044	OCJDPMIO_01044	OCJDPMIO_01044	protein_coding	0		0	1	1	0	0		0		0
Acer VI 13714	OCJDPMIO_01045	OCJDPMIO_01045	OCJDPMIO_01045	protein_coding	0		1	0	0	1	0		0		0
Acer VI 13714	OCJDPMIO_01046	OCJDPMIO_01046	OCJDPMIO_01046	protein_coding	0		0	1	0	0	0		0		1
Acer VI 13714	OCJDPMIO_01048	OCJDPMIO_01048	OCJDPMIO_01048	protein_coding	0		0	1	0	0	0		0		1
Acer VI 13714	OCJDPMIO_01050	OCJDPMIO_01050	OCJDPMIO_01050	protein_coding	0		0	1	0	0	0		0		1
Acer VI 13714	OCJDPMIO_01052	OCJDPMIO_01052	OCJDPMIO_01052	protein_coding	0		0	1	0	0	0		0		1
Acer VI 13714	OCJDPMIO_01109	OCJDPMIO_01109	OCJDPMIO_01109	protein_coding	0		1	0	0	1	0		0		0
Acer VI 13714	OCJDPMIO_01110	OCJDPMIO_01110	OCJDPMIO_01110	protein_coding	0		0	1	1	0	0		0		0
Acer VI 13714	OCJDPMIO_01223	OCJDPMIO_01223	OCJDPMIO_01223	protein_coding	0		0	5	5	0	0		0		0
Acer VI 13714	OCJDPMIO_01228	OCJDPMIO_01228	OCJDPMIO_01228	protein_coding	0		0	5	5	0	0		0		0
Acer VI 13714	OCJDPMIO_01281	OCJDPMIO_01281	OCJDPMIO_01281	protein_coding	0		0	1	1	0	0		0		0
Acer VI 13714	OCJDPMIO_01282	OCJDPMIO_01282	OCJDPMIO_01282	protein_coding	0		0	1	1	0	0		0		0
Acer VI 13714	OCJDPMIO_01283	OCJDPMIO_01283	OCJDPMIO_01283	protein_coding	0		0	1	1	0	0		0		0
Acer VI 13714	OCJDPMIO_01286	OCJDPMIO_01286	OCJDPMIO_01286	protein_coding	0		0	1	1	0	0		0		0
Acer VI 13714	OCJDPMIO_01346	OCJDPMIO_01346	OCJDPMIO_01346	protein_coding	0		1	1	1	1	0		0		0
Acer VI 13714	OCJDPMIO_01360	OCJDPMIO_01360	OCJDPMIO_01360	protein_coding	0		0	1	0	0	0		0		1
Acer VI 13714	OCJDPMIO_01361	OCJDPMIO_01361	OCJDPMIO_01361	protein_coding	0		0	1	0	0	0		0		1
Acer VI 13714	OCJDPMIO_01362	OCJDPMIO_01362	OCJDPMIO_01362	protein_coding	0		0	1	0	0	0		0		1
Acer VI 13714	phrA	OCJDPMIO_00942	OCJDPMIO_00942	protein_coding	0		0	1	1	0	0		0		0
Acer VI 13714	ribN_4	OCJDPMIO_01227	OCJDPMIO_01227	protein_coding	0		0	5	0	0	0		0		5
Acer VI 13714	rimP	OCJDPMIO_01284	OCJDPMIO_01284	protein_coding	0		0	1	1	0	0		0		0
Acer VI 13714	rmd	OCJDPMIO_01108	OCJDPMIO_01108	protein_coding	0		0	1	0	0	0		0		1
Acer VI 13714	rplS	OCJDPMIO_00935	OCJDPMIO_00935	protein_coding	0		0	1	0	0	0		0		1
Acer VI 13714	thrS	OCJDPMIO_00294	OCJDPMIO_00294	protein_coding	0		0	2	2	0	0		0		0
Acer VI 13714	trmD	OCJDPMIO_00936	OCJDPMIO_00936	protein_coding	0		0	1	0	0	0		0		1
Acer VI 13714	xerD_2	OCJDPMIO_01049	OCJDPMIO_01049	protein_coding	0		0	1	0	0	0		0		1

## Sheet: Table S10
Host name	Average dN/dS	Standard deviation dN/dS	N
Rickettsia rickettsii	0.0255467	0.0581336	12
Wolbachia pipientis	0.0884776	0.0903639	699
Rickettsia prowazekii	0.0372412	0.145825	2
Rickettsia rickettsii	0.01478	0.0474306	3
Aquarickettsia rohweri	0.139279	0.257198	72
A. rohweri Location	Average dN/dS	Standard deviation dN/dS	N
Belize	0.127347	0.222269	16
Florida	0.35234	0.670133	3
USVI	0.12517	0.200553	19
A. rohweri coral taxon	mean_dnds	stdev_dnds	N
Ac. cervicornis	0.141005	0.265284	64
Ac. prolifera	0.124295	0.226507	15
A. rohweri comparing locations	mean_dnds	stdev_dnds	N
Belize Belize	0.108638	0.198965	22
Florida Belize	0.151166	0.281985	29
Florida Florida	0.3437	0.513845	6
USVI Belize	0.118501	0.198687	40
USVI Florida	0.155728	0.291823	28
USVI USVI	0.12517	0.200553	19

[truncated: 1 more sheets: Table S11]
